# Supplementary material for: (5E)-5-(2,4-Dichloro­benzyl­idene)-2-(piperidin-1-yl)-1,3-thia­zol-4(5H)-one
Source: Acta Crystallogr Sect E Struct Rep Online. 2011 Oct 8;67(Pt 11):o2884. doi: 10.1107/S1600536811040785 (PMC3247615; doi:10.1107/S1600536811040785)
Supplement: Supplementary file 1 [file e-67-o2884-sup1.cif]

##############################################################################
#                                                                            #
# This CIF contains the data in a paper accepted for publication in          #
# Acta Crystallographica Section E. It conforms to the requirements of       #
# Notes for Authors for Acta Crystallographica Section E, and has been       #
# peer reviewed under the auspices of the IUCr Commission on Journals.       #
#                                                                            #
# Full details of the Crystallographic Information File format               #
# are given in the paper "The Crystallographic Information File (CIF):       #
# a New Standard Archive File for Crystallography" by S. R. Hall, F. H.      #
# Allen and I. D. Brown [Acta Cryst. (1991), A47, 655-685].                  #
#                                                                            #
# The current version of the core CIF dictionary is obtainable from          #
# ftp://ftp.iucr.org/pub/cif_core.dic.                                       #
#                                                                            #
# Software is freely available for graphical display of the structure(s)     #
# in this CIF. For information consult the CIF software page                 #
# http://www.iucr.org/resources/cif/software.                                #
#                                                                            #
# This file may be used for bona fide research purposes within the           #
# scientific community so long as proper attribution is given to the journal # 
# article from which it was obtained.                                        #
#                                                                            #
##############################################################################
data_global
_audit_creation_method     'form.cif (version 2.0)'
_journal_data_validation_number     ?
_journal_date_recd_electronic     2011-10-03
_journal_date_accepted     2011-10-04
_journal_name_full     'Acta Crystallographica, Section E'
_journal_year     2011
_journal_volume     67
_journal_issue     11
_journal_page_first     o2884
_journal_page_last     o2884
_journal_paper_category     QO
_journal_coeditor_code     HB6435
_publ_contact_author_name     'Prof. Fun, Hoong-Kun'
_publ_contact_author_address
;
      X-ray Crystallography Unit
      School of Physics
      Universiti Sains Malaysia
      11800 USM, Penang
      MALAYSIA
;
_publ_contact_author_email     'hkfun@usm.my'
_publ_contact_author_fax     '604 6579150'
_publ_contact_author_phone     '604 6533652'
_publ_section_title
;\
(5<i>E</i>)-5-(2,4-Dichlorobenzylidene)-2-(piperidin-1-yl)-1,3-thiazol-\
4(5<i>H</i>)-one
;
loop_
    _publ_author_name
    _publ_author_footnote
    _publ_author_address
    'Hoong-Kun Fun'
;
      Thomson Reuters ResearcherID: A-3561-2009.
;
;
      X-ray Crystallography Unit
      School of Physics
      Universiti Sains Malaysia
      11800 USM, Penang
      Malaysia
;
    'Madhukar Hemamalini' ?
;
      X-ray Crystallography Unit
      School of Physics
      Universiti Sains Malaysia
      11800 USM, Penang
      Malaysia
;
    'Prajwal L. Lobo' ?
;
      Department of Chemistry
      Mangalore University
      Mangalagangothri 574 199
      Mangalore
      Karnataka
      India
;
    'D. Jagadeesh Prasad' ?
;
      Department of Chemistry
      Mangalore University
      Mangalagangothri 574 199
      Mangalore
      Karnataka
      India
;
    'Boja Poojary' ?
;
      Department of Chemistry
      Mangalore University
      Mangalagangothri 574 199
      Mangalore
      Karnataka
      India
;
data_I
_audit_creation_method     SHELXL-97
_chemical_name_systematic
;
(5<i>E</i>)-5-(2,4-Dichlorobenzylidene)-2-(piperidin-1-yl)-
1,3-thiazol-4(5<i>H</i>)-one
;
_chemical_name_common     ?
_chemical_formula_moiety     'C15 H14 Cl2 N2 O S'
_chemical_formula_sum     'C15 H14 Cl2 N2 O S'
_chemical_formula_iupac     'C15 H14 Cl2 N2 O S'
_chemical_formula_weight     341.24
_chemical_melting_point     ?
_symmetry_cell_setting     monoclinic
_symmetry_space_group_name_H-M     'C 2/c'
_symmetry_space_group_name_Hall     '-C 2yc'
loop_
    _symmetry_equiv_pos_as_xyz
    'x, y, z'
    '-x, y, -z+1/2'
    'x+1/2, y+1/2, z'
    '-x+1/2, y+1/2, -z+1/2'
    '-x, -y, -z'
    'x, -y, z-1/2'
    '-x+1/2, -y+1/2, -z'
    'x+1/2, -y+1/2, z-1/2'
_cell_length_a     28.5303(3)
_cell_length_b     7.49150(10)
_cell_length_c     15.4789(2)
_cell_angle_alpha     90.00
_cell_angle_beta     116.4070(10)
_cell_angle_gamma     90.00
_cell_volume     2963.17(6)
_cell_formula_units_Z     8
_cell_measurement_reflns_used     9844
_cell_measurement_theta_min     2.65
_cell_measurement_theta_max     35.24
_cell_measurement_temperature     100.0(10)
_exptl_crystal_description     block
_exptl_crystal_colour     brown
_exptl_crystal_size_max     0.44
_exptl_crystal_size_mid     0.25
_exptl_crystal_size_min     0.13
_exptl_crystal_density_diffrn     1.530
_exptl_crystal_density_meas     ?
_exptl_crystal_density_method     'not measured'
_exptl_crystal_F_000     1408
_exptl_absorpt_coefficient_mu     0.578
_exptl_absorpt_correction_type     multi-scan
_exptl_absorpt_process_details     '(SADABS; Bruker, 2009)'
_exptl_absorpt_correction_T_min     0.783
_exptl_absorpt_correction_T_max     0.928
_exptl_special_details
;
The crystal was placed in the cold stream of an Oxford Cryosystems Cobra
open-flow nitrogen cryostat (Cosier & Glazer, 1986) operating at
100.0(1) K.
;
_diffrn_ambient_temperature     100.0(10)
_diffrn_radiation_type     MoK\a
_diffrn_radiation_wavelength     0.71073
_diffrn_radiation_source     'fine-focus sealed tube'
_diffrn_radiation_monochromator     graphite
_diffrn_measurement_device_type     'Bruker SMART APEXII CCD'
_diffrn_measurement_method     '\f and \w'
_diffrn_detector_area_resol_mean     .
_diffrn_reflns_number     46944
_diffrn_reflns_av_R_equivalents     0.0243
_diffrn_reflns_av_sigmaI/netI     0.0149
_diffrn_reflns_theta_min     2.65
_diffrn_reflns_theta_max     35.41
_diffrn_reflns_theta_full     35.41
_diffrn_measured_fraction_theta_max     0.992
_diffrn_measured_fraction_theta_full     0.992
_diffrn_reflns_limit_h_min     -45
_diffrn_reflns_limit_h_max     46
_diffrn_reflns_limit_k_min     -12
_diffrn_reflns_limit_k_max     12
_diffrn_reflns_limit_l_min     -25
_diffrn_reflns_limit_l_max     25
_diffrn_standards_number     0
_diffrn_standards_interval_count     .
_diffrn_standards_interval_time     .
_diffrn_standards_decay_%     ?
_refine_special_details
;
 Refinement of F^2^ against ALL reflections.  The weighted R-factor wR and
 goodness of fit S are based on F^2^, conventional R-factors R are based
 on F, with F set to zero for negative F^2^. The threshold expression of
 F^2^ > 2\s(F^2^) is used only for calculating R-factors(gt) etc. and is
 not relevant to the choice of reflections for refinement.  R-factors based
 on F^2^ are statistically about twice as large as those based on F, and R-
 factors based on ALL data will be even larger.
;
_reflns_number_total     6673
_reflns_number_gt     5955
_reflns_threshold_expression     I>2\s(I)
_refine_ls_structure_factor_coef     Fsqd
_refine_ls_matrix_type     full
_refine_ls_R_factor_all     0.0303
_refine_ls_R_factor_gt     0.0261
_refine_ls_wR_factor_gt     0.0713
_refine_ls_wR_factor_ref     0.0740
_refine_ls_goodness_of_fit_ref     1.030
_refine_ls_restrained_S_all     1.030
_refine_ls_number_reflns     6673
_refine_ls_number_parameters     190
_refine_ls_number_restraints     0
_refine_ls_hydrogen_treatment     constr
_refine_ls_weighting_scheme     calc
_refine_ls_weighting_details
         'calc w=1/[\s^2^(Fo^2^)+(0.0364P)^2^+1.7424P] where P=(Fo^2^+2Fc^2^)/3'
_atom_sites_solution_hydrogens     geom
_atom_sites_solution_primary     direct
_atom_sites_solution_secondary     difmap
_refine_ls_shift/su_max     0.002
_refine_ls_shift/su_mean     0.000
_refine_diff_density_max     0.518
_refine_diff_density_min     -0.190
_refine_ls_extinction_method     none
_refine_ls_extinction_coef     ?
loop_
    _atom_type_symbol
    _atom_type_description
    _atom_type_scat_dispersion_real
    _atom_type_scat_dispersion_imag
    _atom_type_scat_source
    'C' 'C' 0.0033 0.0016
                         'International Tables Vol C Tables 4.2.6.8 and 6.1.1.4'
    'H' 'H' 0.0000 0.0000
                         'International Tables Vol C Tables 4.2.6.8 and 6.1.1.4'
    'N' 'N' 0.0061 0.0033
                         'International Tables Vol C Tables 4.2.6.8 and 6.1.1.4'
    'O' 'O' 0.0106 0.0060
                         'International Tables Vol C Tables 4.2.6.8 and 6.1.1.4'
    'S' 'S' 0.1246 0.1234
                         'International Tables Vol C Tables 4.2.6.8 and 6.1.1.4'
    'Cl' 'Cl' 0.1484 0.1585
                         'International Tables Vol C Tables 4.2.6.8 and 6.1.1.4'
_computing_data_collection     'APEX2 (Bruker, 2009)'
_computing_cell_refinement     'SAINT (Bruker, 2009)'
_computing_data_reduction     'SAINT (Bruker, 2009)'
_computing_structure_solution     'SHELXTL (Sheldrick, 2008)'
_computing_structure_refinement     'SHELXTL (Sheldrick, 2008)'
_computing_molecular_graphics     'SHELXTL (Sheldrick, 2008)'
_computing_publication_material
                             'SHELXTL (Sheldrick, 2008) and PLATON (Spek, 2009)'
loop_
    _atom_site_type_symbol
    _atom_site_label
    _atom_site_fract_x
    _atom_site_fract_y
    _atom_site_fract_z
    _atom_site_U_iso_or_equiv
    _atom_site_adp_type
    _atom_site_calc_flag
    _atom_site_refinement_flags
    _atom_site_occupancy
    _atom_site_symmetry_multiplicity
    _atom_site_disorder_assembly
    _atom_site_disorder_group
    Cl Cl1 0.430128(8) 0.28966(3) 0.729616(15) 0.02400(5) Uani d . 1 1 . .
    Cl Cl2 0.269296(8) 0.51920(3) 0.790208(13) 0.02382(5) Uani d . 1 1 . .
    S S1 0.176998(7) 0.57324(3) 0.374212(12) 0.01596(4) Uani d . 1 1 . .
    O O1 0.11470(2) 0.76041(9) 0.52929(4) 0.02178(12) Uani d . 1 1 . .
    N N1 0.09082(3) 0.72148(9) 0.36763(5) 0.01686(11) Uani d . 1 1 . .
    N N2 0.08873(3) 0.66216(10) 0.21783(4) 0.01825(12) Uani d . 1 1 . .
    C C1 0.28809(3) 0.46653(11) 0.54975(5) 0.01796(13) Uani d . 1 1 . .
    H H1A 0.2688 0.4850 0.4822 0.022 Uiso calc R 1 1 . .
    C C2 0.33866(3) 0.40104(11) 0.58547(6) 0.01884(13) Uani d . 1 1 . .
    H H2A 0.3540 0.3774 0.5433 0.023 Uiso calc R 1 1 . .
    C C3 0.36659(3) 0.37051(10) 0.68400(6) 0.01726(12) Uani d . 1 1 . .
    C C4 0.34481(3) 0.40355(11) 0.74672(5) 0.01740(12) Uani d . 1 1 . .
    H H4A 0.3639 0.3797 0.8138 0.021 Uiso calc R 1 1 . .
    C C5 0.29438(3) 0.47245(10) 0.70876(5) 0.01601(12) Uani d . 1 1 . .
    C C6 0.26411(3) 0.50678(10) 0.60961(5) 0.01517(12) Uani d . 1 1 . .
    C C7 0.21245(3) 0.58738(10) 0.57455(5) 0.01636(12) Uani d . 1 1 . .
    H H7A 0.2028 0.6221 0.6235 0.020 Uiso calc R 1 1 . .
    C C8 0.17611(3) 0.62056(10) 0.48355(5) 0.01523(12) Uani d . 1 1 . .
    C C9 0.12450(3) 0.70822(10) 0.46399(5) 0.01629(12) Uani d . 1 1 . .
    C C10 0.11223(3) 0.66071(10) 0.31348(5) 0.01553(12) Uani d . 1 1 . .
    C C11 0.03308(3) 0.71217(13) 0.16554(6) 0.02211(15) Uani d . 1 1 . .
    H H11A 0.0227 0.7796 0.2093 0.027 Uiso calc R 1 1 . .
    H H11B 0.0114 0.6027 0.1450 0.027 Uiso calc R 1 1 . .
    C C12 0.02289(3) 0.82567(13) 0.07750(6) 0.02274(15) Uani d . 1 1 . .
    H H12A 0.0392 0.9444 0.0988 0.027 Uiso calc R 1 1 . .
    H H12B -0.0153 0.8434 0.0394 0.027 Uiso calc R 1 1 . .
    C C13 0.04478(3) 0.73902(13) 0.01359(6) 0.02228(15) Uani d . 1 1 . .
    H H13A 0.0257 0.6267 -0.0141 0.027 Uiso calc R 1 1 . .
    H H13B 0.0398 0.8202 -0.0403 0.027 Uiso calc R 1 1 . .
    C C14 0.10279(3) 0.69973(12) 0.07298(6) 0.01982(14) Uani d . 1 1 . .
    H H14A 0.1221 0.8133 0.0961 0.024 Uiso calc R 1 1 . .
    H H14B 0.1165 0.6393 0.0320 0.024 Uiso calc R 1 1 . .
    C C15 0.11176(4) 0.58124(12) 0.15908(6) 0.02219(15) Uani d . 1 1 . .
    H H15A 0.0958 0.4627 0.1359 0.027 Uiso calc R 1 1 . .
    H H15B 0.1498 0.5640 0.1991 0.027 Uiso calc R 1 1 . .
loop_
    _atom_site_aniso_label
    _atom_site_aniso_U_11
    _atom_site_aniso_U_22
    _atom_site_aniso_U_33
    _atom_site_aniso_U_12
    _atom_site_aniso_U_13
    _atom_site_aniso_U_23
    Cl1 0.01844(8) 0.02974(10) 0.02435(9) 0.00495(7) 0.01001(7) 0.00259(7)
    Cl2 0.01920(9) 0.04116(12) 0.01293(7) 0.00453(7) 0.00879(6) 0.00332(7)
    S1 0.01586(8) 0.02028(8) 0.01193(7) 0.00101(6) 0.00634(6) -0.00006(6)
    O1 0.0210(3) 0.0317(3) 0.0141(2) 0.0032(2) 0.0092(2) -0.0011(2)
    N1 0.0159(3) 0.0229(3) 0.0124(2) 0.0001(2) 0.0069(2) 0.0001(2)
    N2 0.0163(3) 0.0272(3) 0.0112(2) 0.0023(2) 0.0060(2) 0.0005(2)
    C1 0.0199(3) 0.0215(3) 0.0134(3) 0.0007(3) 0.0083(2) 0.0006(2)
    C2 0.0208(3) 0.0212(3) 0.0169(3) 0.0014(3) 0.0105(3) 0.0005(2)
    C3 0.0165(3) 0.0178(3) 0.0180(3) 0.0004(2) 0.0081(2) 0.0008(2)
    C4 0.0167(3) 0.0204(3) 0.0146(3) -0.0003(2) 0.0064(2) 0.0014(2)
    C5 0.0164(3) 0.0203(3) 0.0125(3) -0.0014(2) 0.0075(2) 0.0005(2)
    C6 0.0158(3) 0.0175(3) 0.0126(3) -0.0016(2) 0.0066(2) 0.0004(2)
    C7 0.0166(3) 0.0201(3) 0.0127(3) -0.0010(2) 0.0068(2) 0.0003(2)
    C8 0.0159(3) 0.0178(3) 0.0126(3) -0.0014(2) 0.0068(2) -0.0002(2)
    C9 0.0164(3) 0.0196(3) 0.0133(3) -0.0010(2) 0.0070(2) 0.0001(2)
    C10 0.0150(3) 0.0189(3) 0.0125(3) -0.0008(2) 0.0060(2) 0.0003(2)
    C11 0.0155(3) 0.0365(4) 0.0139(3) 0.0009(3) 0.0061(2) 0.0022(3)
    C12 0.0190(3) 0.0339(4) 0.0148(3) 0.0050(3) 0.0070(3) 0.0033(3)
    C13 0.0230(4) 0.0303(4) 0.0133(3) 0.0015(3) 0.0078(3) 0.0010(3)
    C14 0.0220(3) 0.0245(4) 0.0159(3) 0.0008(3) 0.0111(3) -0.0006(3)
    C15 0.0252(4) 0.0291(4) 0.0138(3) 0.0072(3) 0.0100(3) 0.0015(3)
_geom_special_details
;
 All s.u.'s (except the s.u. in the dihedral angle between two l.s. planes)
 are estimated using the full covariance matrix.  The cell s.u.'s are taken
 into account individually in the estimation of s.u.'s in distances, angles
 and torsion angles; correlations between s.u.'s in cell parameters are only
 used when they are defined by crystal symmetry.  An approximate (isotropic)
 treatment of cell s.u.'s is used for estimating s.u.'s involving l.s. planes.
;
loop_
    _geom_bond_atom_site_label_1
    _geom_bond_atom_site_label_2
    _geom_bond_site_symmetry_2
    _geom_bond_distance
    _geom_bond_publ_flag
    Cl1 C3 . 1.7357(8) ?
    Cl2 C5 . 1.7397(7) ?
    S1 C8 . 1.7402(7) ?
    S1 C10 . 1.7839(8) ?
    O1 C9 . 1.2265(9) ?
    N1 C10 . 1.3186(10) ?
    N1 C9 . 1.3722(10) ?
    N2 C10 . 1.3261(9) ?
    N2 C15 . 1.4690(10) ?
    N2 C11 . 1.4743(11) ?
    C1 C2 . 1.3851(11) ?
    C1 C6 . 1.4075(10) ?
    C1 H1A . 0.9500 ?
    C2 C3 . 1.3900(11) ?
    C2 H2A . 0.9500 ?
    C3 C4 . 1.3880(11) ?
    C4 C5 . 1.3893(11) ?
    C4 H4A . 0.9500 ?
    C5 C6 . 1.4102(10) ?
    C6 C7 . 1.4560(11) ?
    C7 C8 . 1.3498(10) ?
    C7 H7A . 0.9500 ?
    C8 C9 . 1.5148(11) ?
    C11 C12 . 1.5207(12) ?
    C11 H11A . 0.9900 ?
    C11 H11B . 0.9900 ?
    C12 C13 . 1.5296(12) ?
    C12 H12A . 0.9900 ?
    C12 H12B . 0.9900 ?
    C13 C14 . 1.5223(12) ?
    C13 H13A . 0.9900 ?
    C13 H13B . 0.9900 ?
    C14 C15 . 1.5252(12) ?
    C14 H14A . 0.9900 ?
    C14 H14B . 0.9900 ?
    C15 H15A . 0.9900 ?
    C15 H15B . 0.9900 ?
loop_
    _geom_angle_atom_site_label_1
    _geom_angle_atom_site_label_2
    _geom_angle_atom_site_label_3
    _geom_angle_site_symmetry_1
    _geom_angle_site_symmetry_3
    _geom_angle
    _geom_angle_publ_flag
    C8 S1 C10 . . 88.74(3) ?
    C10 N1 C9 . . 111.56(6) ?
    C10 N2 C15 . . 122.99(7) ?
    C10 N2 C11 . . 120.09(6) ?
    C15 N2 C11 . . 115.73(6) ?
    C2 C1 C6 . . 122.55(7) ?
    C2 C1 H1A . . 118.7 ?
    C6 C1 H1A . . 118.7 ?
    C1 C2 C3 . . 118.91(7) ?
    C1 C2 H2A . . 120.5 ?
    C3 C2 H2A . . 120.5 ?
    C4 C3 C2 . . 121.44(7) ?
    C4 C3 Cl1 . . 119.28(6) ?
    C2 C3 Cl1 . . 119.29(6) ?
    C3 C4 C5 . . 118.17(7) ?
    C3 C4 H4A . . 120.9 ?
    C5 C4 H4A . . 120.9 ?
    C4 C5 C6 . . 123.08(7) ?
    C4 C5 Cl2 . . 116.79(5) ?
    C6 C5 Cl2 . . 120.12(6) ?
    C1 C6 C5 . . 115.83(7) ?
    C1 C6 C7 . . 123.46(7) ?
    C5 C6 C7 . . 120.64(7) ?
    C8 C7 C6 . . 130.21(7) ?
    C8 C7 H7A . . 114.9 ?
    C6 C7 H7A . . 114.9 ?
    C7 C8 C9 . . 121.03(7) ?
    C7 C8 S1 . . 129.85(6) ?
    C9 C8 S1 . . 109.10(5) ?
    O1 C9 N1 . . 124.51(7) ?
    O1 C9 C8 . . 122.08(7) ?
    N1 C9 C8 . . 113.41(6) ?
    N1 C10 N2 . . 124.03(7) ?
    N1 C10 S1 . . 117.13(5) ?
    N2 C10 S1 . . 118.84(6) ?
    N2 C11 C12 . . 111.35(7) ?
    N2 C11 H11A . . 109.4 ?
    C12 C11 H11A . . 109.4 ?
    N2 C11 H11B . . 109.4 ?
    C12 C11 H11B . . 109.4 ?
    H11A C11 H11B . . 108.0 ?
    C11 C12 C13 . . 111.84(7) ?
    C11 C12 H12A . . 109.2 ?
    C13 C12 H12A . . 109.2 ?
    C11 C12 H12B . . 109.2 ?
    C13 C12 H12B . . 109.2 ?
    H12A C12 H12B . . 107.9 ?
    C14 C13 C12 . . 109.79(6) ?
    C14 C13 H13A . . 109.7 ?
    C12 C13 H13A . . 109.7 ?
    C14 C13 H13B . . 109.7 ?
    C12 C13 H13B . . 109.7 ?
    H13A C13 H13B . . 108.2 ?
    C13 C14 C15 . . 110.80(7) ?
    C13 C14 H14A . . 109.5 ?
    C15 C14 H14A . . 109.5 ?
    C13 C14 H14B . . 109.5 ?
    C15 C14 H14B . . 109.5 ?
    H14A C14 H14B . . 108.1 ?
    N2 C15 C14 . . 110.69(7) ?
    N2 C15 H15A . . 109.5 ?
    C14 C15 H15A . . 109.5 ?
    N2 C15 H15B . . 109.5 ?
    C14 C15 H15B . . 109.5 ?
    H15A C15 H15B . . 108.1 ?
loop_
    _geom_torsion_atom_site_label_1
    _geom_torsion_atom_site_label_2
    _geom_torsion_atom_site_label_3
    _geom_torsion_atom_site_label_4
    _geom_torsion_site_symmetry_1
    _geom_torsion_site_symmetry_2
    _geom_torsion_site_symmetry_3
    _geom_torsion_site_symmetry_4
    _geom_torsion
    _geom_torsion_publ_flag
    C6 C1 C2 C3 . . . . 1.25(12) ?
    C1 C2 C3 C4 . . . . 0.26(12) ?
    C1 C2 C3 Cl1 . . . . -179.63(6) ?
    C2 C3 C4 C5 . . . . -1.49(12) ?
    Cl1 C3 C4 C5 . . . . 178.41(6) ?
    C3 C4 C5 C6 . . . . 1.30(12) ?
    C3 C4 C5 Cl2 . . . . -177.86(6) ?
    C2 C1 C6 C5 . . . . -1.41(12) ?
    C2 C1 C6 C7 . . . . 175.53(8) ?
    C4 C5 C6 C1 . . . . 0.10(11) ?
    Cl2 C5 C6 C1 . . . . 179.24(6) ?
    C4 C5 C6 C7 . . . . -176.93(7) ?
    Cl2 C5 C6 C7 . . . . 2.21(10) ?
    C1 C6 C7 C8 . . . . 7.99(13) ?
    C5 C6 C7 C8 . . . . -175.21(8) ?
    C6 C7 C8 C9 . . . . -179.51(7) ?
    C6 C7 C8 S1 . . . . 2.03(13) ?
    C10 S1 C8 C7 . . . . 177.01(8) ?
    C10 S1 C8 C9 . . . . -1.60(5) ?
    C10 N1 C9 O1 . . . . 177.67(8) ?
    C10 N1 C9 C8 . . . . -2.61(9) ?
    C7 C8 C9 O1 . . . . 3.74(12) ?
    S1 C8 C9 O1 . . . . -177.51(7) ?
    C7 C8 C9 N1 . . . . -175.99(7) ?
    S1 C8 C9 N1 . . . . 2.77(8) ?
    C9 N1 C10 N2 . . . . -178.19(8) ?
    C9 N1 C10 S1 . . . . 1.36(9) ?
    C15 N2 C10 N1 . . . . -175.15(8) ?
    C11 N2 C10 N1 . . . . -8.17(12) ?
    C15 N2 C10 S1 . . . . 5.31(11) ?
    C11 N2 C10 S1 . . . . 172.29(6) ?
    C8 S1 C10 N1 . . . . 0.25(7) ?
    C8 S1 C10 N2 . . . . 179.82(7) ?
    C10 N2 C11 C12 . . . . 140.61(8) ?
    C15 N2 C11 C12 . . . . -51.50(10) ?
    N2 C11 C12 C13 . . . . 51.51(10) ?
    C11 C12 C13 C14 . . . . -55.21(10) ?
    C12 C13 C14 C15 . . . . 56.91(10) ?
    C10 N2 C15 C14 . . . . -139.08(8) ?
    C11 N2 C15 C14 . . . . 53.41(10) ?
    C13 C14 C15 N2 . . . . -55.37(9) ?
loop_
    _geom_hbond_atom_site_label_D
    _geom_hbond_atom_site_label_H
    _geom_hbond_atom_site_label_A
    _geom_hbond_site_symmetry_A
    _geom_hbond_distance_DH
    _geom_hbond_distance_HA
    _geom_hbond_distance_DA
    _geom_hbond_angle_DHA
    _geom_hbond_publ_flag
    C1 H1A S1 . 0.95 2.49 3.2260(8) 134 yes
    C4 H4A O1 4_546 0.95 2.40 3.3080(9) 160 yes
    C15 H15A O1 6_565 0.99 2.57 3.2778(11) 129 yes
