# Supplementary material for: (5E)-5-(2,4-Dichloro­benzyl­idene)-2-(piperidin-1-yl)-1,3-thia­zol-4(5H)-one
Source: Acta Crystallogr Sect E Struct Rep Online. 2011 Oct 8;67(Pt 11):o2884. doi: 10.1107/S1600536811040785 (PMC3247615; doi:10.1107/S1600536811040785)
Supplement: Supplementary file 2 [file e-67-o2884-Isup2.hkl]

#
# h,k,l, Fc-squared, Fo-squared, sigma(Fo-squared) and status flag
#
data_I
_shelx_title ' a2pt3_0m in C2/c (100K)'
_shelx_refln_list_code          4
_shelx_F_calc_maximum      437.72
_exptl_crystal_F_000      1408.00
_reflns_d_resolution_high  0.6133
 
loop_
 _symmetry_equiv_pos_as_xyz
 'x, y, z'
 '-x, y, -z+1/2'
 'x+1/2, y+1/2, z'
 '-x+1/2, y+1/2, -z+1/2'
 '-x, -y, -z'
 'x, -y, z-1/2'
 '-x+1/2, -y+1/2, -z'
 'x+1/2, -y+1/2, z-1/2'
 
_cell_length_a    28.5303
_cell_length_b     7.4915
_cell_length_c    15.4789
_cell_angle_alpha  90.000
_cell_angle_beta  116.407
_cell_angle_gamma  90.000
 
_shelx_F_squared_multiplier     1.000
 
loop_
 _refln_index_h
 _refln_index_k
 _refln_index_l
 _refln_F_squared_calc
 _refln_F_squared_meas
 _refln_F_squared_sigma
 _refln_observed_status
   4   0   0    19824.97    20004.69    255.72 o
   6   0   0    17522.53    17700.86    218.83 o
   8   0   0        4.76       20.98      3.03 o
  10   0   0     2526.54     2646.96     28.16 o
  12   0   0      120.13       75.19      4.32 o
  14   0   0     3765.85     3796.22     36.01 o
  16   0   0     1045.84     1335.50     16.25 o
  18   0   0     6127.51     5798.10     54.37 o
  20   0   0    19616.03    19215.86    174.08 o
  22   0   0        0.46       29.88      6.36 o
  24   0   0      530.68      795.33     25.00 o
  26   0   0      293.50      270.05     32.23 o
  28   0   0     1030.94     1305.46     39.33 o
  30   0   0     1078.07     1102.48     34.17 o
  32   0   0     1430.20     1314.72     46.64 o
  34   0   0     2666.90     2761.82     72.12 o
  36   0   0     3758.06     4059.04     93.89 o
  38   0   0       24.11       37.59     13.65 o
  40   0   0        0.33       -3.92      9.72 o
   1   1   0      886.63      636.61      8.62 o
   3   1   0      222.37      189.59      3.83 o
   5   1   0    15114.19    15678.46    144.29 o
   7   1   0     7432.00     7781.80     53.54 o
   9   1   0     9686.79     9846.26     62.55 o
  11   1   0    58200.46    60467.03    295.48 o
  13   1   0    31015.71    31536.89    164.96 o
  15   1   0       20.00       37.96      2.47 o
  17   1   0      411.67      427.99      7.70 o
  19   1   0      240.69      220.93      6.22 o
  21   1   0      725.11      652.89     15.76 o
  23   1   0     7191.94     6709.02     54.20 o
  25   1   0     3468.60     3280.97     48.27 o
  27   1   0      609.26      487.42     15.28 o
  29   1   0      427.82      464.35     20.46 o
  31   1   0     3820.05     3867.67     53.91 o
  33   1   0     1518.12     1526.02     32.91 o
  35   1   0       72.62       82.81     12.95 o
  37   1   0        1.94       12.16      7.79 o
  39   1   0      329.32      324.63     21.57 o
  41   1   0      411.00      404.56     24.34 o
   0   2   0     1359.82     1548.06     14.56 o
   2   2   0   191596.27   183286.33   1341.02 o
   4   2   0    51224.27    53024.11    270.28 o
   6   2   0    11651.13    12445.03     69.84 o
   8   2   0      328.31      321.76      6.03 o
  10   2   0      892.82      943.90      9.93 o
  12   2   0      721.77      724.81      9.25 o
  14   2   0       87.16      175.00      5.11 o
  16   2   0     1879.99     1799.30     15.72 o
  18   2   0     3612.57     3748.50     26.95 o
  20   2   0      157.08      205.65      6.74 o
  22   2   0     6014.05     6680.38     47.73 o
  24   2   0      521.80      488.34     11.86 o
  26   2   0       86.11      105.31      9.06 o
  28   2   0      906.15      929.89     40.15 o
  30   2   0       45.16       46.98      8.31 o
  32   2   0     2165.43     2301.22     46.83 o
  34   2   0     2264.75     2407.79     42.98 o
  36   2   0      149.09      155.77     14.95 o
  38   2   0     1071.21     1100.17     36.99 o
  40   2   0        0.17       15.21      9.56 o
   1   3   0      499.44      650.27      7.65 o
   3   3   0     8459.85     9306.79     51.31 o
   5   3   0     1489.66     1447.93     14.38 o
   7   3   0    13214.22    14255.14     78.89 o
   9   3   0    31859.08    33914.87    155.51 o
  11   3   0     2091.92     1911.78     14.85 o
  13   3   0       48.07       42.43      2.68 o
  15   3   0    13894.24    13977.49     74.26 o
  17   3   0      243.03      257.61      6.57 o
  19   3   0        0.91       12.83      2.81 o
  21   3   0     4301.06     4041.00     33.03 o
  23   3   0      356.31      373.01     10.12 o
  25   3   0     1075.49      908.54     16.96 o
  27   3   0      377.57      351.94     12.59 o
  29   3   0      343.64      358.90     17.09 o
  31   3   0       76.59       58.54      9.43 o
  33   3   0       79.15       78.91     10.64 o
  35   3   0     1392.40     1342.87     34.84 o
  37   3   0      234.06      280.54     22.33 o
  39   3   0      144.77      140.75     35.68 o
   0   4   0     6942.78     6981.19     52.85 o
   2   4   0       86.69       60.41      2.68 o
   4   4   0    10495.15    11676.08     56.23 o
   6   4   0    29628.80    31010.23    121.89 o
   8   4   0      462.64      474.59      6.40 o
  10   4   0       41.36       35.47      2.43 o
  12   4   0      981.04     1126.15     11.02 o
  14   4   0      702.79      672.05      9.25 o
  16   4   0        5.72        7.23      2.41 o
  18   4   0      136.93      187.02      7.21 o
  20   4   0      299.14      497.96     10.76 o
  22   4   0       11.45        4.48      3.30 o
  24   4   0      649.43      576.28     14.42 o
  26   4   0     3320.98     3341.67     43.71 o
  28   4   0      423.65      420.76     14.94 o
  30   4   0     1565.41     1580.35     28.05 o
  32   4   0      406.01      372.54     19.14 o
  34   4   0       52.84       38.95     11.24 o
  36   4   0      732.17      756.04     26.65 o
  38   4   0       47.62       51.94     11.65 o
   1   5   0      974.53      822.34      9.30 o
   3   5   0      832.60      791.60      8.15 o
   5   5   0     9745.57    10365.48     49.16 o
   7   5   0    15602.23    16094.09     76.03 o
   9   5   0       53.14       67.14      3.05 o
  11   5   0       48.80       61.45      3.74 o
  13   5   0     2552.87     2449.34     21.15 o
  15   5   0      127.01      118.47      6.64 o
  17   5   0     9409.33     9094.31     65.62 o
  19   5   0     3721.00     3727.31     40.86 o
  21   5   0     1778.49     1803.72     27.07 o
  23   5   0      582.57      476.43     14.86 o
  25   5   0      905.78      926.92     26.73 o
  27   5   0      623.03      606.70     17.77 o
  29   5   0     2337.19     2478.27     42.93 o
  31   5   0     1592.15     1681.02     30.03 o
  33   5   0       19.82       16.88     12.02 o
  35   5   0       88.52       97.74     14.37 o
  37   5   0     1416.97     1492.59     61.80 o
   0   6   0     1134.10     1119.84     18.47 o
   2   6   0        1.47        2.83      2.40 o
   4   6   0     4834.02     4730.42     31.26 o
   6   6   0     7308.17     7507.69     46.06 o
   8   6   0     4591.70     4676.53     31.89 o
  10   6   0        0.15        6.56      2.44 o
  12   6   0      324.83      302.79      8.10 o
  14   6   0     1354.77     1401.87     18.64 o
  16   6   0      257.50      311.28     12.57 o
  18   6   0      797.41      701.11     16.29 o
  20   6   0       76.23       90.33      7.68 o
  22   6   0       15.35       11.53      4.71 o
  24   6   0     1155.25     1195.99     23.47 o
  26   6   0      328.82      316.86     15.37 o
  28   6   0     2256.33     2263.21     45.36 o
  30   6   0     1198.31     1242.74     28.42 o
  32   6   0       65.59       61.37      8.90 o
  34   6   0       32.49       26.99      8.14 o
  36   6   0       80.84       55.82     16.45 o
   1   7   0      212.45      204.56      7.53 o
   3   7   0     3502.15     3461.29     29.06 o
   5   7   0     3447.46     3438.12     29.07 o
   7   7   0       92.38       69.38      5.04 o
   9   7   0     1671.50     1699.58     21.37 o
  11   7   0      213.40      221.07      9.49 o
  13   7   0      996.76      988.99     21.85 o
  15   7   0     4197.38     4187.85     61.09 o
  17   7   0      690.88      728.90     19.83 o
  19   7   0      889.04      816.82     21.59 o
  21   7   0     1365.37     1323.99     24.07 o
  23   7   0     1883.88     1884.42     34.86 o
  25   7   0      371.41      340.06     18.87 o
  27   7   0      608.58      626.51     22.58 o
  29   7   0      114.67      127.85     15.81 o
  31   7   0      203.63      200.53     16.76 o
  33   7   0      193.90      192.64     26.82 o
   0   8   0      159.12      164.17     11.23 o
   2   8   0      438.00      443.67     12.31 o
   4   8   0      404.48      405.60     10.62 o
   6   8   0      340.38      320.92     10.54 o
   8   8   0     1622.80     1601.80     23.22 o
  10   8   0      656.07      686.31     18.33 o
  12   8   0      247.03      258.04     13.92 o
  14   8   0      198.83      187.63     13.18 o
  16   8   0       74.28       75.08      9.27 o
  18   8   0       33.09       24.44      7.06 o
  20   8   0      210.17      194.04     14.57 o
  22   8   0      232.07      221.80     15.48 o
  24   8   0       36.40       18.35      8.24 o
  26   8   0      558.38      559.51     24.22 o
  28   8   0      867.95      856.25     32.15 o
  30   8   0       80.41       72.20     16.22 o
   1   9   0      413.67      434.02     14.66 o
   3   9   0      912.24      889.48     17.25 o
   5   9   0       94.67       77.01      6.38 o
   7   9   0      172.17      190.37     11.45 o
   9   9   0      111.32      107.30      9.64 o
  11   9   0       12.09       19.59      6.67 o
  13   9   0     1168.03     1196.06     29.29 o
  15   9   0       13.78       10.36      6.67 o
  17   9   0     1021.05     1096.14     28.83 o
  19   9   0      142.10      120.16     12.38 o
  21   9   0       39.12       32.24      8.25 o
  23   9   0      400.95      383.13     23.54 o
  25   9   0       81.48       80.67     11.97 o
  27   9   0      118.69      103.62     13.10 o
   0  10   0     1082.76     1114.35     25.67 o
   2  10   0       42.00       39.82      5.23 o
   4  10   0        1.17        4.16      4.69 o
   6  10   0       71.24       73.11      8.20 o
   8  10   0        9.37       11.96      6.32 o
  10  10   0      308.15      295.18     17.21 o
  12  10   0      253.15      242.29     16.11 o
  14  10   0      163.24      158.49     13.70 o
  16  10   0        0.89        5.85      6.51 o
  18  10   0       19.55       12.52      8.97 o
  20  10   0       67.38       74.11     11.64 o
  22  10   0      179.03      166.33     15.98 o
   1  11   0        5.09        2.80      5.53 o
   3  11   0       85.83       71.31      9.20 o
   5  11   0       12.30       16.26      5.99 o
   7  11   0       96.31       80.57     10.90 o
   9  11   0      101.29       64.97     11.31 o
  11  11   0       17.01       25.54      8.92 o
  13  11   0      158.31      142.61     14.31 o
  15  11   0      516.54      502.22     23.36 o
  17  11   0        0.83        8.60      7.82 o
   0  12   0        9.03       21.48     16.51 o
   2  12   0      144.30      143.91     16.90 o
   4  12   0       23.70       17.69      8.46 o
   6  12   0       75.97       89.51     12.55 o
 -41   1   1       89.53       64.50     14.50 o
 -39   1   1       70.95       65.88     14.81 o
 -37   1   1      271.20      264.95     18.95 o
 -35   1   1     6271.80     6480.65     78.45 o
 -33   1   1        2.50       10.45      5.86 o
 -31   1   1     2181.60     2159.65     34.63 o
 -29   1   1      206.49      159.57     11.56 o
 -27   1   1      476.07      445.76     14.52 o
 -25   1   1       87.79      109.70      9.23 o
 -23   1   1     2319.59     2285.38     22.12 o
 -21   1   1     1095.73     1151.66     13.91 o
 -19   1   1     1709.93     1810.20     21.93 o
 -17   1   1        6.05        2.45      2.04 o
 -15   1   1    41996.04    44128.38    208.38 o
 -13   1   1     7801.84     8798.54     49.76 o
 -11   1   1     8633.67     9248.29     62.91 o
  -9   1   1     1468.00     1442.21     16.29 o
  -7   1   1     1609.36     1923.37     18.73 o
  -5   1   1    19673.14    20547.30    151.78 o
  -3   1   1     1023.09      895.99     11.25 o
  -1   1   1    12945.21    14087.45     73.21 o
   1   1   1      108.55      140.28      3.98 o
   3   1   1     2997.94     3092.03     38.37 o
   5   1   1    16486.85    16834.46    135.17 o
   7   1   1    14903.57    15210.10     97.18 o
   9   1   1    30265.41    32343.91    155.63 o
  11   1   1     2112.62     2297.97     15.59 o
  13   1   1    10967.58    11523.07     57.88 o
  15   1   1     7258.24     7645.83     42.11 o
  17   1   1      895.63      964.26     11.43 o
  19   1   1     2579.64     2534.48     21.03 o
  21   1   1     5340.48     4839.27     38.08 o
  23   1   1     2396.39     2297.21     29.60 o
  25   1   1     1188.67     1275.09     19.74 o
  27   1   1      367.64      395.30     20.14 o
  29   1   1     2442.49     2426.50     40.13 o
  31   1   1       11.49        3.05      6.02 o
  33   1   1     1930.19     1989.90     42.64 o
  35   1   1      332.49      321.37     20.40 o
  37   1   1       46.87       51.55     10.51 o
  39   1   1        6.76       26.73     10.54 o
 -40   2   1        1.58       14.00      8.26 o
 -38   2   1      562.65      520.91     28.35 o
 -36   2   1      108.08       97.46     11.01 o
 -34   2   1      272.03      279.25     16.59 o
 -32   2   1      534.71      523.69     19.49 o
 -30   2   1      274.39      275.09     18.02 o
 -28   2   1      246.43      282.95     13.27 o
 -26   2   1      291.67      339.69     12.49 o
 -24   2   1     2410.56     1992.61     26.81 o
 -22   2   1     4074.00     3655.00     33.30 o
 -20   2   1      162.03      146.84      5.65 o
 -18   2   1     2199.61     2097.82     17.15 o
 -16   2   1       56.52       54.08      3.36 o
 -14   2   1       36.71       58.35      4.67 o
 -12   2   1     4179.82     4234.97     28.38 o
 -10   2   1     1302.28     1380.46     12.25 o
  -8   2   1        1.88       17.39      1.90 o
  -6   2   1     6883.86     7311.41     47.33 o
  -4   2   1   129923.16   131140.80    781.63 o
  -2   2   1    27924.09    29165.95    142.32 o
   0   2   1    84043.38    85644.90    629.92 o
   2   2   1    10578.14    10952.37    101.24 o
   4   2   1     2747.29     2750.60     22.49 o
   6   2   1     2721.15     2872.79     20.48 o
   8   2   1     7513.37     7551.97     60.00 o
  10   2   1     2157.89     2148.83     13.97 o
  12   2   1     1914.21     2096.95     14.59 o
  14   2   1     1110.20     1029.49      9.81 o
  16   2   1     1352.66     1174.06     10.94 o
  18   2   1      942.08      893.52     13.38 o
  20   2   1      926.90      689.78     12.35 o
  22   2   1     1007.92      959.61     17.55 o
  24   2   1      667.49      783.11     19.74 o
  26   2   1        0.33       -0.83      3.38 o
  28   2   1     2727.13     2779.89     34.94 o
  30   2   1      157.37      159.99     12.56 o
  32   2   1      654.74      659.74     26.47 o
  34   2   1        6.46       11.95      7.92 o
  36   2   1      251.70      258.41     20.67 o
  38   2   1      154.22      162.60     25.69 o
  40   2   1      102.63       82.53     14.15 o
 -41   3   1      813.86      789.31     52.28 o
 -39   3   1       30.29       34.18     10.24 o
 -37   3   1     2613.19     2646.42     51.04 o
 -35   3   1      753.99      807.99     24.57 o
 -33   3   1      923.75     1054.38     32.64 o
 -31   3   1       24.92       11.55      5.64 o
 -29   3   1     4053.91     4025.38     45.63 o
 -27   3   1       39.64       60.85      5.73 o
 -25   3   1      137.57      149.49      8.26 o
 -23   3   1      316.26      315.23      9.83 o
 -21   3   1     5958.74     6069.48     48.20 o
 -19   3   1     3144.71     3092.22     27.45 o
 -17   3   1    14745.76    14941.75     80.56 o
 -15   3   1      792.73      721.27     10.19 o
 -13   3   1     3995.87     4111.46     28.39 o
 -11   3   1       35.16       53.99      3.25 o
  -9   3   1     7343.79     7131.63     35.46 o
  -7   3   1     4781.46     5292.39     28.83 o
  -5   3   1      764.31      839.06      7.82 o
  -3   3   1     3361.86     3402.80     21.58 o
  -1   3   1     1334.17     1079.90      9.32 o
   1   3   1      416.80      335.24      5.73 o
   3   3   1     2002.25     2351.48     17.15 o
   5   3   1     1990.64     2455.96     16.47 o
   7   3   1    41935.24    43943.33    203.82 o
   9   3   1       48.79       69.23      3.23 o
  11   3   1     6473.73     6870.39     35.06 o
  13   3   1      266.35      273.66      5.66 o
  15   3   1     1087.95     1063.15     11.47 o
  17   3   1    12177.13    11840.65     65.80 o
  19   3   1     3930.55     3696.13     32.58 o
  21   3   1      103.45      100.55      6.39 o
  23   3   1     1443.98     1248.24     20.99 o
  25   3   1     1869.28     1835.73     42.17 o
  27   3   1     8822.91     8664.08     79.74 o
  29   3   1       15.85       17.28      5.24 o
  31   3   1     1328.65     1345.74     28.23 o
  33   3   1       21.41       23.19      7.58 o
  35   3   1       24.12       17.60      8.69 o
  37   3   1      195.23      183.38     18.72 o
  39   3   1      434.96      411.53     26.64 o
 -40   4   1      828.70      799.58     51.51 o
 -38   4   1      109.87      106.55     15.20 o
 -36   4   1       67.32       67.13     10.83 o
 -34   4   1      646.61      658.01     48.06 o
 -32   4   1      643.77      674.97     27.67 o
 -30   4   1       36.44       30.28      6.91 o
 -28   4   1        4.59       -0.59      4.25 o
 -26   4   1     3274.36     3295.75     36.23 o
 -24   4   1     3564.19     3701.15     38.08 o
 -22   4   1      165.25      135.06      8.18 o
 -20   4   1      473.33      366.28     10.53 o
 -18   4   1        0.36        5.47      2.89 o
 -16   4   1     1477.39     1397.01     15.84 o
 -14   4   1     2173.25     2132.15     19.01 o
 -12   4   1      198.98      144.46      5.32 o
 -10   4   1     1143.87     1394.88     11.79 o
  -8   4   1       64.12      109.81      4.14 o
  -6   4   1    53356.71    55253.66    219.72 o
  -4   4   1     9019.09     8879.61     42.09 o
  -2   4   1      696.77      759.94      8.20 o
   0   4   1     3886.26     4020.72     21.91 o
   2   4   1    12707.28    12863.53     57.38 o
   4   4   1     5869.54     6239.16     31.98 o
   6   4   1    10953.57    10894.65     50.00 o
   8   4   1       21.21       15.12      1.88 o
  10   4   1     1630.73     1657.10     12.93 o
  12   4   1      246.98      246.52      5.97 o
  14   4   1     5509.65     5292.84     34.99 o
  16   4   1     1943.60     1897.14     18.98 o
  18   4   1      602.93      443.15     10.03 o
  20   4   1      218.01      205.96      9.39 o
  22   4   1      814.89      935.33     17.41 o
  24   4   1      113.75      113.30      8.62 o
  26   4   1      371.57      394.35     14.12 o
  28   4   1      177.71      173.75     11.07 o
  30   4   1     4377.35     4490.19     53.06 o
  32   4   1       21.34       12.97      5.98 o
  34   4   1       55.56       56.18     14.14 o
  36   4   1       17.29       15.01      8.61 o
  38   4   1      502.74      490.20     43.69 o
 -37   5   1       79.20       63.48     10.76 o
 -35   5   1      379.82      402.64     44.24 o
 -33   5   1      248.54      269.43     19.17 o
 -31   5   1       25.35       14.57      6.27 o
 -29   5   1        4.50       18.24      5.83 o
 -27   5   1      220.21      243.02     13.03 o
 -25   5   1      357.53      303.60     14.04 o
 -23   5   1      949.83      948.88     18.61 o
 -21   5   1      196.56      193.73      9.35 o
 -19   5   1      394.85      366.64     11.51 o
 -17   5   1     4638.17     4457.25     41.93 o
 -15   5   1     3666.53     3624.87     33.60 o
 -13   5   1     1901.35     1894.01     20.95 o
 -11   5   1      292.50      349.10      6.39 o
  -9   5   1      238.78      271.01      5.47 o
  -7   5   1      213.11      172.04      4.62 o
  -5   5   1       13.48        8.48      1.74 o
  -3   5   1       47.90       19.35      2.04 o
  -1   5   1      143.00      126.75      3.78 o
   1   5   1      820.94      838.47      9.25 o
   3   5   1     3500.89     3205.08     21.48 o
   5   5   1     7085.65     7058.21     37.21 o
   7   5   1      960.47     1179.40     11.09 o
   9   5   1       15.79       32.35      2.72 o
  11   5   1      665.64      713.00     10.38 o
  13   5   1      984.94     1006.75     13.14 o
  15   5   1      834.71      740.63     11.63 o
  17   5   1      608.90      563.19     15.40 o
  19   5   1     2492.91     2535.65     29.87 o
  21   5   1     2060.07     1949.97     26.32 o
  23   5   1      440.12      421.03     14.33 o
  25   5   1     1009.13      989.65     21.34 o
  27   5   1       99.31       89.25      8.73 o
  29   5   1       29.61       33.64      6.66 o
  31   5   1      542.04      532.32     18.07 o
  33   5   1       18.47       19.38      6.96 o
  35   5   1        6.75        6.14      7.87 o
  37   5   1      195.07      180.80     21.09 o
 -36   6   1      221.73      225.74     18.51 o
 -34   6   1       78.58       82.97     11.96 o
 -32   6   1        6.04        6.44      7.01 o
 -30   6   1        0.08        5.28      5.57 o
 -28   6   1     2359.05     2403.14     37.28 o
 -26   6   1       39.27       49.08      7.88 o
 -24   6   1      362.05      388.20     25.24 o
 -22   6   1     3211.89     3160.58     39.04 o
 -20   6   1       58.74       62.00      6.06 o
 -18   6   1        6.05        2.72      3.45 o
 -16   6   1     2020.21     1941.73     24.13 o
 -14   6   1      198.04      181.93      7.90 o
 -12   6   1       13.81        9.07      3.49 o
 -10   6   1      832.93      970.74     16.09 o
  -8   6   1    10979.77    11075.29     64.88 o
  -6   6   1      119.74      143.40      5.29 o
  -4   6   1      440.25      361.55      6.88 o
  -2   6   1     2737.75     2721.21     21.48 o
   0   6   1     1745.40     1646.23     15.84 o
   2   6   1     2040.34     2045.23     18.16 o
   4   6   1      143.34      122.59      5.18 o
   6   6   1     1823.75     1818.94     17.79 o
   8   6   1     2894.27     2793.83     27.76 o
  10   6   1      384.42      380.13     10.37 o
  12   6   1      577.60      527.63     10.14 o
  14   6   1      175.34      161.86      7.13 o
  16   6   1        5.23       16.87      3.52 o
  18   6   1      702.10      635.52     18.82 o
  20   6   1      124.91      138.38      8.27 o
  22   6   1      798.58      811.49     17.29 o
  24   6   1        5.43       16.78      5.06 o
  26   6   1      404.34      402.74     15.31 o
  28   6   1     1863.12     2041.81     42.15 o
  30   6   1      356.33      326.95     15.13 o
  32   6   1      270.08      296.30     17.41 o
  34   6   1       33.29       15.32     10.88 o
 -33   7   1        4.54       -5.18      9.05 o
 -31   7   1      264.27      279.08     15.94 o
 -29   7   1      694.74      729.72     20.51 o
 -27   7   1      716.41      733.73     23.64 o
 -25   7   1       27.00       14.91      5.86 o
 -23   7   1       73.41       89.43      8.25 o
 -21   7   1      165.94      159.32     10.11 o
 -19   7   1      594.35      599.59     24.72 o
 -17   7   1      104.50       90.79      7.79 o
 -15   7   1     2564.59     2600.34     41.98 o
 -13   7   1      490.64      480.65     12.21 o
 -11   7   1     2654.84     2634.67     33.52 o
  -9   7   1     2121.98     2135.96     23.36 o
  -7   7   1      254.48      255.37      7.96 o
  -5   7   1      185.65      188.92      7.10 o
  -3   7   1       97.04       74.30      4.90 o
  -1   7   1       95.61       85.47      5.10 o
   1   7   1     2176.05     2159.36     21.69 o
   3   7   1     1046.00     1067.25     14.68 o
   5   7   1       24.36       16.87      3.12 o
   7   7   1       50.29       48.87      4.14 o
   9   7   1        2.72        0.88      3.41 o
  11   7   1       46.40       52.64      5.53 o
  13   7   1     1121.72     1164.89     19.42 o
  15   7   1      703.64      654.46     14.70 o
  17   7   1       17.19       12.58      4.92 o
  19   7   1        0.81       -6.35      6.35 o
  21   7   1       53.22       52.08      7.87 o
  23   7   1       10.56        1.71      5.13 o
  25   7   1       47.70       33.50      7.28 o
  27   7   1      321.93      317.51     18.10 o
  29   7   1      131.29      126.55     12.19 o
  31   7   1        7.69        7.80      7.30 o
  33   7   1      464.28      484.98     29.11 o
 -32   8   1        0.11       14.00     16.19 o
 -30   8   1      178.00      208.51     20.95 o
 -28   8   1        0.98        0.16      6.63 o
 -26   8   1     1135.32     1150.42     30.18 o
 -24   8   1      134.66      130.31     12.57 o
 -22   8   1      121.48       98.90     11.16 o
 -20   8   1     1921.38     2047.01     42.83 o
 -18   8   1      710.81      671.35     23.66 o
 -16   8   1       48.22       44.60      7.72 o
 -14   8   1      105.92       97.15      9.83 o
 -12   8   1     1317.46     1296.19     28.31 o
 -10   8   1     4946.37     4999.37     53.80 o
  -8   8   1       63.37       61.65      6.95 o
  -6   8   1      252.12      269.17      9.57 o
  -4   8   1      342.80      336.59     10.68 o
  -2   8   1      250.69      265.27     10.25 o
   0   8   1     4014.34     3980.96     37.08 o
   2   8   1      106.32      105.17      6.53 o
   4   8   1      288.59      282.85     10.30 o
   6   8   1       62.25       64.84      5.79 o
   8   8   1      678.50      700.69     19.71 o
  10   8   1        5.18        5.55      3.88 o
  12   8   1     1661.40     1647.99     24.05 o
  14   8   1       68.86       64.18      8.67 o
  16   8   1       12.45       12.88      6.22 o
  18   8   1       14.81        4.12      5.86 o
  20   8   1      840.78      930.48     26.59 o
  22   8   1      134.11       97.99     11.25 o
  24   8   1     1498.70     1529.12     35.52 o
  26   8   1      207.78      259.21     18.41 o
  28   8   1       74.43       66.05      9.90 o
  30   8   1      445.86      436.35     24.99 o
 -27   9   1      301.14      278.91     19.43 o
 -25   9   1      115.42       98.97     13.95 o
 -23   9   1      729.86      705.47     24.57 o
 -21   9   1      512.02      520.64     22.10 o
 -19   9   1        3.25        4.98      6.22 o
 -17   9   1        4.56       -1.17      5.78 o
 -15   9   1       14.36       17.70      7.16 o
 -13   9   1     3876.09     3857.88     55.89 o
 -11   9   1      717.42      771.05     22.91 o
  -9   9   1       70.43       76.44      8.13 o
  -7   9   1     1988.54     2030.87     43.52 o
  -5   9   1       75.85       60.18      7.73 o
  -3   9   1     1576.60     1547.27     21.72 o
  -1   9   1      458.73      475.23     12.79 o
   1   9   1      370.92      391.18     11.51 o
   3   9   1       13.69       11.29      4.19 o
   5   9   1       69.49       56.68      6.95 o
   7   9   1       10.63        8.32      4.18 o
   9   9   1       80.25       78.31      6.74 o
  11   9   1      413.95      453.52     14.62 o
  13   9   1      688.81      699.50     22.70 o
  15   9   1        1.84       10.09      6.40 o
  17   9   1       62.93       64.48      9.76 o
  19   9   1       17.17        1.35      8.42 o
  21   9   1      474.38      436.09     25.20 o
  23   9   1      410.67      384.60     22.33 o
  25   9   1     1006.32     1060.83     32.98 o
  27   9   1        0.15       16.82     11.95 o
 -24  10   1      219.05      182.15     16.32 o
 -22  10   1      309.24      328.05     21.40 o
 -20  10   1       47.80       36.83     13.04 o
 -18  10   1      956.66     1031.98     30.94 o
 -16  10   1      167.51      147.17     13.22 o
 -14  10   1     1038.43     1016.24     28.20 o
 -12  10   1      810.21      757.93     24.24 o
 -10  10   1       45.69       33.56      8.11 o
  -8  10   1      520.87      515.17     18.70 o
  -6  10   1      398.99      403.63     17.22 o
  -4  10   1       14.72       16.13      5.56 o
  -2  10   1      483.02      521.79     16.16 o
   0  10   1       32.78       28.19      5.32 o
   2  10   1      574.45      631.60     19.19 o
   4  10   1       66.84       75.40      6.86 o
   6  10   1        0.08        0.48      4.04 o
   8  10   1      127.37      109.28      9.42 o
  10  10   1       14.11       27.14      6.63 o
  12  10   1       34.13       29.90      7.41 o
  14  10   1     1072.76     1103.00     29.62 o
  16  10   1      175.30      170.78     15.41 o
  18  10   1      248.47      262.17     19.07 o
  20  10   1       57.16       42.19     10.36 o
  22  10   1      363.24      418.38     24.19 o
 -17  11   1       11.61       12.25      8.08 o
 -15  11   1      190.30      157.73     14.78 o
 -13  11   1        2.64       13.13      8.04 o
 -11  11   1      453.82      464.94     22.97 o
  -9  11   1      875.30     1003.10     27.85 o
  -7  11   1        0.01        2.81      7.09 o
  -5  11   1      105.67      117.54     10.81 o
  -3  11   1      401.73      380.07     16.91 o
  -1  11   1     1392.07     1438.44     43.39 o
   1  11   1       72.02       69.64     10.18 o
   3  11   1      137.49      137.38     12.23 o
   5  11   1        2.23        1.70      6.57 o
   7  11   1      126.63      144.55     13.61 o
   9  11   1       84.62       82.20     13.71 o
  11  11   1      285.64      291.30     16.82 o
  13  11   1       58.51       66.65     10.64 o
  15  11   1      188.67      197.62     18.87 o
  17  11   1      117.43       70.46     21.30 o
  -8  12   1        0.00       -2.34     12.33 o
  -6  12   1      157.23      124.82     18.97 o
  -4  12   1        2.21        6.09      8.68 o
  -2  12   1        2.12        2.59      7.25 o
   0  12   1      178.82      167.77     15.97 o
   2  12   1       15.01       27.71     10.05 o
   4  12   1        0.32        1.13      8.05 o
   6  12   1        9.26        7.25     10.23 o
 -42   0   2      144.05      114.53     20.46 o
 -40   0   2       40.61       47.12     14.68 o
 -38   0   2     1070.15     1241.17     98.74 o
 -36   0   2       62.02       49.31     15.15 o
 -34   0   2      805.99      902.27     32.29 o
 -32   0   2     1157.40     1143.93     34.70 o
 -30   0   2    12311.91    12493.58    128.64 o
 -28   0   2     1619.03     1374.47     29.38 o
 -26   0   2     6185.55     5465.68     77.93 o
 -24   0   2      209.59      199.47     16.08 o
 -22   0   2     2184.14     1952.48     33.30 o
 -20   0   2     2916.17     2690.33     29.50 o
 -18   0   2      960.80      947.00     14.92 o
 -16   0   2      159.98      247.38      8.19 o
 -14   0   2    16776.20    17974.68    133.20 o
 -12   0   2    12172.10    11548.23     97.69 o
 -10   0   2    81113.80    78226.47    628.96 o
  -8   0   2       10.18       -3.74      3.74 o
  -6   0   2    50589.90    48482.46    393.49 o
  -4   0   2    28558.09    27638.85    250.26 o
  -2   0   2    11449.07    12060.36    129.94 o
   0   0   2    15181.79    15295.33    450.44 o
   2   0   2    17171.97    17874.30    507.66 o
   4   0   2    31166.42    31315.39    418.79 o
   6   0   2    22813.09    23606.45    471.14 o
   8   0   2     8962.67     8617.36     66.47 o
  10   0   2    16276.62    16594.34    123.15 o
  12   0   2    10257.70    11722.21    118.69 o
  14   0   2    16609.63    16352.23    107.01 o
  16   0   2       76.66       69.92      5.76 o
  18   0   2     7175.81     7093.81     59.80 o
  20   0   2     1007.36      904.32     19.02 o
  22   0   2     1087.42     1063.46     21.29 o
  24   0   2    11334.33    12124.30    109.54 o
  26   0   2     2501.70     2386.49     51.10 o
  28   0   2      275.16      180.35     19.90 o
  30   0   2      604.03      655.42     32.72 o
  32   0   2      211.71      193.03     22.22 o
  34   0   2      394.89      378.39     31.30 o
  36   0   2      450.84      502.65     33.38 o
  38   0   2       66.95       65.19     17.18 o
 -43   1   2      464.45      415.86     46.52 o
 -41   1   2     1789.86     1853.66     44.21 o
 -39   1   2     4464.32     4594.24     85.79 o
 -37   1   2     1628.68     1803.95     39.14 o
 -35   1   2      273.03      258.54     16.22 o
 -33   1   2      174.78      188.44     13.61 o
 -31   1   2      517.88      450.01     14.14 o
 -29   1   2        8.29       16.16      4.19 o
 -27   1   2      239.28      278.51     11.62 o
 -25   1   2      103.98       74.63      6.19 o
 -23   1   2     5236.80     5065.44     41.83 o
 -21   1   2     9636.01     9584.77     56.13 o
 -19   1   2     9666.85     9329.24     50.73 o
 -17   1   2     1561.82     1512.94     12.98 o
 -15   1   2     3849.58     4248.00     26.44 o
 -13   1   2      275.07      348.04      5.36 o
 -11   1   2     1280.21     1270.65     12.90 o
  -9   1   2     1047.37      933.04      9.67 o
  -7   1   2    25959.73    26788.47    155.47 o
  -5   1   2    15262.95    16680.60    134.34 o
  -3   1   2     5475.22     5940.49     39.75 o
  -1   1   2     2448.70     2730.56     22.03 o
   1   1   2      137.21      126.24      4.56 o
   3   1   2    14504.34    14826.81    140.16 o
   5   1   2     2688.49     2817.20     27.62 o
   7   1   2      215.01      309.36      5.69 o
   9   1   2       47.03       13.07      1.84 o
  11   1   2    12182.22    12392.02     73.63 o
  13   1   2    21089.31    20811.69     99.04 o
  15   1   2     4987.99     4974.79     34.17 o
  17   1   2     2978.05     2927.94     22.41 o
  19   1   2      279.12      249.62     12.60 o
  21   1   2     3582.63     3488.60     30.15 o
  23   1   2     1303.30     1227.84     17.79 o
  25   1   2       83.43       65.14      8.37 o
  27   1   2       61.85       47.73      6.41 o
  29   1   2      324.33      291.68     17.97 o
  31   1   2      327.31      248.44     19.29 o
  33   1   2     1897.08     1933.32     47.38 o
  35   1   2      400.88      378.37     43.02 o
  37   1   2      658.13      696.82     30.75 o
  39   1   2        1.90       15.95      9.75 o
 -42   2   2       35.77       43.05     10.41 o
 -40   2   2      548.03      608.24     23.73 o
 -38   2   2       33.53       29.30      8.14 o
 -36   2   2        2.06        8.91      6.42 o
 -34   2   2     1005.15     1044.27     26.78 o
 -32   2   2     3912.21     3946.65     54.08 o
 -30   2   2      833.58      752.35     17.56 o
 -28   2   2     9128.50     9072.45     75.60 o
 -26   2   2      613.72      546.87     20.57 o
 -24   2   2        6.32        4.75      2.77 o
 -22   2   2     1153.79      989.80     19.08 o
 -20   2   2      344.92      291.21      7.50 o
 -18   2   2     3192.26     3098.38     24.59 o
 -16   2   2     2905.16     2894.36     22.58 o
 -14   2   2    10174.13     9813.23     55.12 o
 -12   2   2      115.37      218.20      4.87 o
 -10   2   2      171.15      121.71      3.69 o
  -8   2   2    66088.93    67019.14    447.53 o
  -6   2   2     6600.37     7010.45     48.86 o
  -4   2   2     5173.15     5782.49     36.85 o
  -2   2   2     5709.22     5580.36     32.69 o
   0   2   2     6918.01     7435.67     45.64 o
   2   2   2    14510.13    14720.46    101.56 o
   4   2   2     7980.83     8400.45     50.82 o
   6   2   2      900.56     1005.61      9.94 o
   8   2   2     2914.45     2910.59     21.29 o
  10   2   2      210.09      123.77      3.61 o
  12   2   2    18911.53    18916.80     83.29 o
  14   2   2     4347.02     4381.23     26.16 o
  16   2   2       16.69        7.26      2.20 o
  18   2   2     2233.01     2066.52     20.95 o
  20   2   2      118.48      125.23      8.24 o
  22   2   2     4346.35     4545.49     45.16 o
  24   2   2      720.56      713.79     18.52 o
  26   2   2     1549.57     1667.15     25.99 o
  28   2   2     1399.68     1377.41     40.51 o
  30   2   2     1126.05     1141.29     25.08 o
  32   2   2        5.24       -2.98      6.67 o
  34   2   2      197.69      212.41     21.74 o
  36   2   2       40.49       50.96     11.47 o
  38   2   2      110.54       97.81     21.55 o
 -41   3   2     1544.43     1618.08     48.57 o
 -39   3   2       93.83       74.49     10.61 o
 -37   3   2       23.48       15.40      6.95 o
 -35   3   2     2737.14     2737.99     52.78 o
 -33   3   2      610.44      599.01     23.18 o
 -31   3   2      734.16      692.60     20.77 o
 -29   3   2     1185.88     1140.43     25.71 o
 -27   3   2      129.94      160.14      9.19 o
 -25   3   2     1319.35     1246.33     19.43 o
 -23   3   2      805.76      733.09     13.61 o
 -21   3   2     6679.11     6256.04     57.70 o
 -19   3   2      465.93      429.70      9.77 o
 -17   3   2        0.65        7.17      3.61 o
 -15   3   2     9275.28     9453.08     52.01 o
 -13   3   2      141.13      127.95      4.46 o
 -11   3   2      726.98      950.32      9.91 o
  -9   3   2    10387.35    10783.20     57.12 o
  -7   3   2     1652.65     1809.35     14.35 o
  -5   3   2     2109.40     2291.97     14.14 o
  -3   3   2        0.44        1.19      0.91 o
  -1   3   2     1181.59     1012.89      8.83 o
   1   3   2       65.96      108.11      3.44 o
   3   3   2      173.97      314.76      5.37 o
   5   3   2     2794.73     2458.41     18.83 o
   7   3   2        4.62        4.94      1.45 o
   9   3   2     7733.58     7596.44     40.36 o
  11   3   2     3922.79     3702.89     21.05 o
  13   3   2       89.34       81.24      4.07 o
  15   3   2     7033.07     7219.05     39.13 o
  17   3   2      221.46      168.42      6.33 o
  19   3   2        6.93        7.18      4.11 o
  21   3   2      112.69      145.29      8.56 o
  23   3   2      198.83      195.75     10.63 o
  25   3   2       16.30        8.41      4.55 o
  27   3   2      227.26      268.28     13.36 o
  29   3   2     1786.43     1730.53     30.24 o
  31   3   2      227.69      254.67     14.57 o
  33   3   2       94.21       92.54     15.19 o
  35   3   2     2005.51     1951.90     73.98 o
  37   3   2        7.57        1.67      8.44 o
 -40   4   2        0.06        6.77      7.28 o
 -38   4   2        0.10        3.04      7.97 o
 -36   4   2      572.99      567.18     27.65 o
 -34   4   2      627.75      658.80     37.81 o
 -32   4   2     1295.59     1292.98     33.71 o
 -30   4   2     1924.92     1916.34     35.22 o
 -28   4   2        6.77        3.32      3.64 o
 -26   4   2      753.59      721.20     16.52 o
 -24   4   2     1741.06     1607.57     24.53 o
 -22   4   2       36.16       26.61      4.21 o
 -20   4   2     2177.59     2043.34     24.06 o
 -18   4   2      674.91      688.31     12.36 o
 -16   4   2     2643.03     2481.96     22.06 o
 -14   4   2     1248.16     1289.12     13.45 o
 -12   4   2     3095.82     3306.86     24.02 o
 -10   4   2      753.57      631.01      7.87 o
  -8   4   2    15260.78    17270.14     75.67 o
  -6   4   2       16.08       53.13      2.99 o
  -4   4   2    18720.87    19046.44     77.21 o
  -2   4   2     4822.05     5301.01     34.75 o
   0   4   2      620.51      448.48      5.84 o
   2   4   2      755.24      817.68      8.55 o
   4   4   2     4253.60     4447.14     26.10 o
   6   4   2     1385.03     1382.54     10.95 o
   8   4   2        7.14        2.99      1.63 o
  10   4   2       90.86       83.90      4.09 o
  12   4   2     2803.53     2694.06     21.92 o
  14   4   2     1282.99     1242.59     14.31 o
  16   4   2     2613.07     2340.62     24.04 o
  18   4   2      541.06      540.70     11.73 o
  20   4   2     3152.54     3274.01     38.09 o
  22   4   2        1.26        4.21      4.01 o
  24   4   2      680.68      676.99     16.61 o
  26   4   2       57.14       44.65      6.69 o
  28   4   2      206.70      202.08     12.36 o
  30   4   2     1487.15     1487.51     28.22 o
  32   4   2        2.09        7.01      6.35 o
  34   4   2       45.35       39.65      9.67 o
  36   4   2      130.29       99.53     17.45 o
 -39   5   2        0.12        4.00      7.82 o
 -37   5   2     1370.20     1432.13     62.16 o
 -35   5   2      199.83      202.03     18.70 o
 -33   5   2     1247.06     1249.59     37.57 o
 -31   5   2     2308.14     2319.99     46.27 o
 -29   5   2     1832.50     1796.08     30.33 o
 -27   5   2      862.15      816.73     18.02 o
 -25   5   2       78.64      102.95      9.40 o
 -23   5   2      911.00      879.61     19.38 o
 -21   5   2     1139.93     1302.78     23.09 o
 -19   5   2      577.35      499.53     12.37 o
 -17   5   2     4566.88     4551.82     40.39 o
 -15   5   2      193.75      161.07      6.95 o
 -13   5   2     6461.48     6365.37     37.99 o
 -11   5   2     2944.94     3028.31     23.65 o
  -9   5   2     1150.06     1105.53     11.62 o
  -7   5   2      274.57      301.53      5.80 o
  -5   5   2      506.91      482.03      6.71 o
  -3   5   2       14.85        5.77      1.58 o
  -1   5   2     1299.31     1214.54     10.95 o
   1   5   2      902.10      826.39      8.45 o
   3   5   2      452.02      567.48      7.00 o
   5   5   2     1491.58     1811.55     15.29 o
   7   5   2    15636.13    15424.32     81.55 o
   9   5   2     1530.39     1605.60     14.83 o
  11   5   2        4.29       16.26      2.60 o
  13   5   2      282.79      318.42      8.18 o
  15   5   2     3231.44     3118.70     27.53 o
  17   5   2     1176.03     1144.12     15.81 o
  19   5   2      745.12      765.26     15.64 o
  21   5   2       57.17       56.04      8.97 o
  23   5   2     1572.43     1567.47     37.39 o
  25   5   2      206.04      235.35     12.02 o
  27   5   2     2417.07     2405.14     63.55 o
  29   5   2       13.21        7.98      5.46 o
  31   5   2       59.57       36.48      7.68 o
  33   5   2      383.67      381.50     17.77 o
  35   5   2      731.29      737.96     33.81 o
 -36   6   2      147.38      113.27     18.39 o
 -34   6   2      281.69      247.54     18.35 o
 -32   6   2       93.42       88.29     11.76 o
 -30   6   2      134.64      133.47     10.73 o
 -28   6   2        2.47        7.93      5.34 o
 -26   6   2      414.46      429.19     13.91 o
 -24   6   2     1302.28     1333.10     23.17 o
 -22   6   2     1482.52     1477.01     23.88 o
 -20   6   2      599.87      559.77     14.75 o
 -18   6   2       99.60      105.78      7.70 o
 -16   6   2      368.27      368.79     11.46 o
 -14   6   2     3120.24     3180.98     33.82 o
 -12   6   2     1684.15     1787.53     24.13 o
 -10   6   2     6651.54     6975.32     46.65 o
  -8   6   2      864.10      924.78     12.11 o
  -6   6   2     3788.26     3682.23     24.94 o
  -4   6   2     1693.80     1670.98     15.52 o
  -2   6   2     2837.59     2775.58     20.58 o
   0   6   2     2752.26     2930.88     20.88 o
   2   6   2       31.14       29.61      3.02 o
   4   6   2      746.84      715.97     10.35 o
   6   6   2      230.81      264.71      7.32 o
   8   6   2     2263.45     2277.42     23.62 o
  10   6   2     3129.14     3155.13     29.88 o
  12   6   2       22.24       12.37      4.82 o
  14   6   2      958.11      903.22     15.33 o
  16   6   2      437.59      418.67     11.32 o
  18   6   2     2841.81     2846.03     35.86 o
  20   6   2     1002.58      991.19     19.86 o
  22   6   2       11.20        7.09      4.77 o
  24   6   2     1464.95     1519.14     44.08 o
  26   6   2        1.17        1.78      5.65 o
  28   6   2      400.63      426.41     23.31 o
  30   6   2       23.30       12.60      7.43 o
  32   6   2      298.64      304.25     20.00 o
  34   6   2      170.41      196.80     21.29 o
 -35   7   2     2213.21     2276.31     59.80 o
 -33   7   2      492.45      491.92     51.28 o
 -31   7   2      185.83      170.27     11.93 o
 -29   7   2       44.50       66.96     10.17 o
 -27   7   2      610.52      635.40     19.05 o
 -25   7   2     1429.37     1420.06     27.50 o
 -23   7   2     1413.30     1385.86     26.58 o
 -21   7   2      187.93      176.00     12.40 o
 -19   7   2        6.43        1.37      3.89 o
 -17   7   2      805.53      748.51     19.35 o
 -15   7   2     4028.76     4117.41     51.12 o
 -13   7   2      339.74      331.46     11.27 o
 -11   7   2     1322.83     1364.30     19.74 o
  -9   7   2       23.54       25.16      3.47 o
  -7   7   2     3456.98     3312.76     32.56 o
  -5   7   2        4.12        7.50      2.49 o
  -3   7   2      845.58      746.00     12.95 o
  -1   7   2       66.48       59.65      5.02 o
   1   7   2     4401.50     4404.85     36.18 o
   3   7   2        2.32        4.86      2.69 o
   5   7   2     5913.81     6105.41     45.43 o
   7   7   2        1.47        5.57      3.10 o
   9   7   2     1830.11     1790.48     24.35 o
  11   7   2       14.90        7.83      3.67 o
  13   7   2     2104.68     2120.12     31.31 o
  15   7   2      166.84      154.55      8.57 o
  17   7   2      155.21      140.06     10.44 o
  19   7   2       99.07       93.66      8.90 o
  21   7   2     4433.93     4368.74     54.56 o
  23   7   2      106.19      102.03     10.15 o
  25   7   2     1648.48     1710.98     33.29 o
  27   7   2       15.51       13.32      6.37 o
  29   7   2       36.11       26.95      7.70 o
  31   7   2       10.65        7.08      7.57 o
 -32   8   2      132.88      133.61     17.57 o
 -30   8   2       22.81       17.85      8.14 o
 -28   8   2      637.17      708.62     29.15 o
 -26   8   2       57.53       68.54      9.92 o
 -24   8   2      269.84      301.46     17.49 o
 -22   8   2      768.91      782.01     25.88 o
 -20   8   2        0.11        9.11      6.39 o
 -18   8   2     1410.55     1419.21     38.43 o
 -16   8   2       89.87       95.23      9.80 o
 -14   8   2      352.61      345.56     18.97 o
 -12   8   2      438.34      429.06     16.00 o
 -10   8   2     1457.50     1414.60     25.06 o
  -8   8   2      276.05      276.77     12.79 o
  -6   8   2      168.73      152.23      9.05 o
  -4   8   2     1471.61     1430.22     23.05 o
  -2   8   2      834.36      844.72     14.94 o
   0   8   2       90.44       73.45      5.98 o
   2   8   2      103.81      102.81      6.44 o
   4   8   2      195.57      175.73      9.63 o
   6   8   2      194.19      178.40      9.97 o
   8   8   2     1752.78     1737.12     24.93 o
  10   8   2     1060.71     1034.90     19.18 o
  12   8   2        0.45        1.29      3.94 o
  14   8   2       26.38       25.25      5.29 o
  16   8   2     1013.32     1061.25     24.51 o
  18   8   2      120.64      137.04     11.16 o
  20   8   2        1.12       10.53      6.50 o
  22   8   2       16.71       18.09      6.87 o
  24   8   2      139.80      122.59     11.58 o
  26   8   2      124.39      113.51     11.46 o
  28   8   2       80.34       61.70     10.98 o
 -29   9   2      164.18      163.83     15.25 o
 -27   9   2       50.19       28.29      9.05 o
 -25   9   2       96.87       44.12     18.28 o
 -23   9   2       96.30       88.11     18.91 o
 -21   9   2      202.16      196.41     14.88 o
 -19   9   2       31.52        9.13      6.71 o
 -17   9   2       97.67      103.82     13.97 o
 -15   9   2       67.65       48.12      8.76 o
 -13   9   2      675.39      770.38     23.40 o
 -11   9   2       35.65       33.65      6.91 o
  -9   9   2       26.50       18.52      5.92 o
  -7   9   2       25.06       26.10      6.43 o
  -5   9   2      296.95      301.29     13.29 o
  -3   9   2      194.76      192.51     10.77 o
  -1   9   2     3360.48     3312.81     39.39 o
   1   9   2      207.18      193.15      9.04 o
   3   9   2       76.36       76.71      6.79 o
   5   9   2       19.81       13.85      4.68 o
   7   9   2     1693.51     1797.36     26.15 o
   9   9   2      137.43      130.97      8.77 o
  11   9   2       37.61       34.40      5.80 o
  13   9   2       18.29       21.21      5.53 o
  15   9   2      292.43      286.54     15.61 o
  17   9   2       35.82       34.35      7.82 o
  19   9   2      851.30      870.14     25.22 o
  21   9   2       39.55       29.93      8.27 o
  23   9   2       17.00       16.08      7.62 o
  25   9   2       71.01       63.72      9.97 o
 -24  10   2      259.98      246.77     18.24 o
 -22  10   2       86.04       78.49     11.30 o
 -20  10   2       67.14       52.18     10.15 o
 -18  10   2      108.56       76.70     11.34 o
 -16  10   2       20.49       26.39      7.76 o
 -14  10   2      440.95      437.59     20.70 o
 -12  10   2       67.46       50.21     10.23 o
 -10  10   2      763.89      722.68     32.74 o
  -8  10   2       82.37       81.97      9.68 o
  -6  10   2       67.07       75.43     11.79 o
  -4  10   2      150.66      137.37     11.33 o
  -2  10   2       66.40       38.06      6.86 o
   0  10   2       96.08       84.67      8.09 o
   2  10   2       88.66       81.11      8.19 o
   4  10   2       37.39       30.32      6.33 o
   6  10   2       56.19       61.30      6.38 o
   8  10   2      368.90      380.37     13.05 o
  10  10   2       66.39       66.37      8.06 o
  12  10   2      278.12      264.11     15.81 o
  14  10   2       19.25       17.62      6.89 o
  16  10   2       11.94        8.65      7.42 o
  18  10   2       18.37       28.04      8.02 o
  20  10   2       13.38       14.16      7.32 o
  22  10   2      170.31      149.35     29.67 o
 -19  11   2       87.35       71.83     16.81 o
 -17  11   2      279.71      247.75     18.66 o
 -15  11   2        0.01        3.69      7.65 o
 -13  11   2       24.20       10.09      7.83 o
 -11  11   2       22.45       16.92      9.24 o
  -9  11   2       30.00       39.90      9.50 o
  -7  11   2      223.19      203.95     14.13 o
  -5  11   2       86.31       76.60      9.39 o
  -3  11   2       10.07       19.27      6.84 o
  -1  11   2       15.64        8.28      7.18 o
   1  11   2      145.07      146.51     13.70 o
   3  11   2        7.74       11.25      6.13 o
   5  11   2        4.72       11.67      7.70 o
   7  11   2      183.51      173.84     14.21 o
   9  11   2       67.43       53.18     14.05 o
  11  11   2        5.57       12.80      7.74 o
  13  11   2        1.05       11.95      8.69 o
  15  11   2       83.94       81.12     10.83 o
  -8  12   2      334.75      294.01     37.26 o
  -6  12   2       93.90       79.15     14.50 o
  -4  12   2      328.64      340.69     40.80 o
  -2  12   2       82.77       91.73     15.20 o
   0  12   2        2.98        3.66      7.28 o
   2  12   2       52.67       51.49     22.30 o
   4  12   2        1.70       11.17     10.33 o
 -43   1   3       44.46       34.55     10.08 o
 -41   1   3      672.05      638.69     27.55 o
 -39   1   3      630.12      646.70     23.29 o
 -37   1   3      749.72      736.93     23.23 o
 -35   1   3      758.18      704.05     20.22 o
 -33   1   3      134.25      116.66     11.58 o
 -31   1   3      579.42      515.44     17.23 o
 -29   1   3      895.69      872.94     17.81 o
 -27   1   3      189.08      240.46     11.06 o
 -25   1   3     4318.92     4336.77     47.37 o
 -23   1   3     5354.86     5353.94     50.97 o
 -21   1   3     1988.68     2014.88     22.15 o
 -19   1   3       76.33       79.31      3.64 o
 -17   1   3     6869.56     6956.47     40.65 o
 -15   1   3     2398.95     2391.79     20.53 o
 -13   1   3      104.34      100.90      4.00 o
 -11   1   3     4049.46     4317.92     28.25 o
  -9   1   3     1924.49     1976.69     14.95 o
  -7   1   3     6919.53     7228.26     42.37 o
  -5   1   3     5542.19     6209.06     54.30 o
  -3   1   3     7785.04     8307.87     55.15 o
  -1   1   3    51011.59    52303.64    469.99 o
   1   1   3    10135.99    10296.56     86.84 o
   3   1   3     1449.18     1400.18     17.03 o
   5   1   3     1139.43     1039.36     15.04 o
   7   1   3       41.70       64.69      2.78 o
   9   1   3    11050.81    11593.40     58.26 o
  11   1   3      258.60      233.10      5.48 o
  13   1   3     3633.10     3478.16     22.15 o
  15   1   3      833.52      779.27      9.68 o
  17   1   3      182.34      166.40      5.95 o
  19   1   3     5904.95     5907.06     43.78 o
  21   1   3      620.36      716.52     13.62 o
  23   1   3      117.85      105.35      7.71 o
  25   1   3        1.68        6.16      3.64 o
  27   1   3      246.43      296.34     19.37 o
  29   1   3     2173.51     2268.65     39.10 o
  31   1   3       22.78       33.02     13.10 o
  33   1   3      311.82      260.80     20.36 o
  35   1   3      983.50      963.10     34.03 o
 -42   2   3       58.20       46.07     10.56 o
 -40   2   3       70.11       45.56      9.00 o
 -38   2   3      167.33      157.46     13.47 o
 -36   2   3        1.94       -5.71      5.99 o
 -34   2   3      424.07      388.28     23.17 o
 -32   2   3      728.50      757.09     19.98 o
 -30   2   3      260.69      291.42     15.68 o
 -28   2   3      124.09      102.57     10.35 o
 -26   2   3       19.55       28.43      4.57 o
 -24   2   3       89.83      117.42      7.49 o
 -22   2   3     3400.72     3290.42     30.43 o
 -20   2   3      236.31      247.90      6.03 o
 -18   2   3      105.73      155.79      5.21 o
 -16   2   3     1138.74     1066.83     11.34 o
 -14   2   3     8630.80     8750.99     45.78 o
 -12   2   3     1631.83     1938.75     14.49 o
 -10   2   3      354.04      290.56      5.52 o
  -8   2   3       25.03       -3.41      3.41 o
  -6   2   3     5807.35     6084.41     34.80 o
  -4   2   3        4.00       20.06      1.46 o
  -2   2   3    18284.51    19357.08    117.22 o
   0   2   3      844.81      900.73     10.33 o
   2   2   3     1065.39     1132.87     10.95 o
   4   2   3     2158.88     2301.62     17.09 o
   6   2   3     4409.06     4152.23     25.44 o
   8   2   3       20.87       14.96      1.74 o
  10   2   3      133.78      111.17      3.73 o
  12   2   3      282.96      214.74      5.54 o
  14   2   3     7498.01     7454.44     39.72 o
  16   2   3       11.34       11.61      2.45 o
  18   2   3     5740.86     5689.37     42.30 o
  20   2   3      397.22      516.56     11.17 o
  22   2   3     2561.60     2493.56     33.29 o
  24   2   3      274.33      280.93     13.36 o
  26   2   3      570.00      532.19     17.25 o
  28   2   3        3.73       -2.57      4.75 o
  30   2   3      164.87      168.97     12.35 o
  32   2   3       38.19       23.13      8.33 o
  34   2   3       14.18       19.00      8.83 o
  36   2   3        5.23        4.34      8.21 o
  38   2   3      176.96      166.93     17.80 o
 -41   3   3      354.33      374.79     23.83 o
 -39   3   3      489.28      484.80     24.83 o
 -37   3   3       10.17        6.14      7.41 o
 -35   3   3       52.13       39.65      9.08 o
 -33   3   3      471.09      496.28     20.11 o
 -31   3   3     1237.34     1219.49     27.29 o
 -29   3   3      839.60      757.47     21.15 o
 -27   3   3     1319.23     1271.76     27.29 o
 -25   3   3        1.51       15.77      3.42 o
 -23   3   3     3371.82     3638.36     33.39 o
 -21   3   3     1934.67     2023.72     21.44 o
 -19   3   3     4483.71     4451.99     33.57 o
 -17   3   3       19.68       19.55      2.54 o
 -15   3   3        1.87        8.48      1.90 o
 -13   3   3     9964.59     9917.44     50.90 o
 -11   3   3     2273.94     2182.70     16.49 o
  -9   3   3      890.94     1111.38     10.39 o
  -7   3   3     5522.03     6305.73     32.29 o
  -5   3   3     8031.88     7863.86     37.58 o
  -3   3   3     3587.08     3585.51     19.01 o
  -1   3   3     4349.37     4179.86     21.44 o
   1   3   3     1138.57     1383.98     10.93 o
   3   3   3      978.63     1043.11     10.17 o
   5   3   3      270.58      285.40      5.96 o
   7   3   3    19480.22    19831.06     95.11 o
   9   3   3     2954.04     2935.23     19.12 o
  11   3   3     1202.72     1248.87     11.28 o
  13   3   3     1817.10     1830.62     18.35 o
  15   3   3     4366.52     4350.26     30.91 o
  17   3   3     3789.46     3755.08     30.70 o
  19   3   3      917.25      975.21     19.64 o
  21   3   3      110.27      116.17      8.00 o
  23   3   3       22.90       10.41      4.29 o
  25   3   3      659.54      690.09     26.68 o
  27   3   3      934.17      932.71     22.93 o
  29   3   3      244.63      263.18     18.67 o
  31   3   3     1325.19     1353.74     35.50 o
  33   3   3      223.71      231.48     17.98 o
  35   3   3     1559.94     1575.68     55.81 o
  37   3   3       27.34       23.14      9.92 o
 -40   4   3      158.64      124.08     16.04 o
 -38   4   3       50.68       32.57     11.51 o
 -36   4   3     1218.05     1255.58     34.77 o
 -34   4   3       67.07       55.25     10.03 o
 -32   4   3       23.93       21.68      7.14 o
 -30   4   3      430.39      445.96     17.41 o
 -28   4   3     1675.61     1658.88     26.49 o
 -26   4   3       45.43       54.02      6.14 o
 -24   4   3     4525.66     4468.94     53.97 o
 -22   4   3      793.27      851.35     16.34 o
 -20   4   3     1579.63     1590.45     19.11 o
 -18   4   3      276.52      287.19      7.53 o
 -16   4   3     4736.61     4504.45     31.73 o
 -14   4   3      427.92      443.67      7.50 o
 -12   4   3     3568.92     3732.56     26.11 o
 -10   4   3       62.90       88.12      3.53 o
  -8   4   3    15751.98    16169.00     71.37 o
  -6   4   3     2739.29     2587.77     16.86 o
  -4   4   3     8709.93     8818.66     40.25 o
  -2   4   3      149.20      192.75      4.15 o
   0   4   3     8977.31     8744.25     39.53 o
   2   4   3       44.56       51.95      2.90 o
   4   4   3     2926.60     2747.84     18.24 o
   6   4   3     2079.00     2133.47     15.32 o
   8   4   3      822.99      729.18      8.71 o
  10   4   3     1062.10      961.59     10.30 o
  12   4   3     5351.32     4847.06     31.04 o
  14   4   3      642.66      614.06      9.37 o
  16   4   3       53.93       51.43      4.46 o
  18   4   3     1299.06     1351.41     19.02 o
  20   4   3    13050.67    12713.63     97.61 o
  22   4   3      518.48      483.14     15.90 o
  24   4   3       12.06       10.38      4.82 o
  26   4   3        0.09        1.75      4.87 o
  28   4   3      158.77      151.84     11.75 o
  30   4   3        9.68        7.98      6.29 o
  32   4   3      420.85      422.08     17.97 o
  34   4   3       59.02       26.96     19.31 o
  36   4   3      133.57      111.95     16.65 o
 -39   5   3       45.92       48.33     11.47 o
 -37   5   3       28.84       17.89      8.73 o
 -35   5   3      210.22      189.09     23.27 o
 -33   5   3       48.61       37.13      9.76 o
 -31   5   3       36.22       24.97      7.02 o
 -29   5   3      116.27      114.29      8.64 o
 -27   5   3      933.02      912.37     19.17 o
 -25   5   3     3574.59     3560.91     43.08 o
 -23   5   3       69.98       65.97      6.52 o
 -21   5   3     2473.41     2234.27     33.55 o
 -19   5   3      106.92      126.62      7.46 o
 -17   5   3       35.66       36.34      4.10 o
 -15   5   3       62.60       54.84      4.00 o
 -13   5   3     1122.10     1115.17     12.07 o
 -11   5   3    11886.62    12442.30     60.66 o
  -9   5   3      744.78      799.93      9.71 o
  -7   5   3     7309.98     7141.65     38.19 o
  -5   5   3       10.15       10.44      1.93 o
  -3   5   3      193.78      184.30      4.28 o
  -1   5   3      616.40      583.89      7.02 o
   1   5   3      989.87     1034.55     10.35 o
   3   5   3      331.55      275.01      5.66 o
   5   5   3     2139.30     2181.92     18.15 o
   7   5   3     2367.03     2378.66     18.73 o
   9   5   3     6220.11     6164.24     37.59 o
  11   5   3      436.13      443.34     10.12 o
  13   5   3      567.71      527.01      9.66 o
  15   5   3        0.03       -0.83      2.25 o
  17   5   3      219.51      214.48      8.23 o
  19   5   3      973.34     1016.38     17.77 o
  21   5   3     1160.10     1200.19     21.49 o
  23   5   3     1462.93     1473.83     24.83 o
  25   5   3     3166.18     3039.19     38.70 o
  27   5   3      534.35      552.72     17.60 o
  29   5   3      287.52      280.83     14.87 o
  31   5   3      389.80      394.35     21.37 o
  33   5   3       68.64       80.14     16.02 o
  35   5   3       56.74       75.91     23.02 o
 -38   6   3     1036.06     1038.72     41.88 o
 -36   6   3      208.31      165.63     17.53 o
 -34   6   3      619.65      619.37     26.64 o
 -32   6   3       21.12       18.72      7.25 o
 -30   6   3      879.04      900.81     22.59 o
 -28   6   3      656.50      699.28     21.96 o
 -26   6   3        0.77       -1.75      3.89 o
 -24   6   3       18.40       25.02      5.51 o
 -22   6   3     2245.65     2264.45     32.81 o
 -20   6   3       63.82       61.28      6.72 o
 -18   6   3       44.31       28.25      6.14 o
 -16   6   3      126.05      120.44      8.13 o
 -14   6   3     5142.25     5101.37     43.39 o
 -12   6   3      395.75      439.09      9.36 o
 -10   6   3     6095.19     6204.77     41.87 o
  -8   6   3     6762.49     6924.64     45.76 o
  -6   6   3      558.91      624.91      9.79 o
  -4   6   3        0.23        0.34      2.05 o
  -2   6   3     5279.15     5160.10     28.65 o
   0   6   3      313.97      309.05      6.63 o
   2   6   3      214.54      213.77      6.27 o
   4   6   3      221.40      247.12      8.24 o
   6   6   3     1972.28     1944.53     20.11 o
   8   6   3      464.17      408.47     10.41 o
  10   6   3      547.38      547.52     11.68 o
  12   6   3      681.31      640.00     12.83 o
  14   6   3       78.27       69.98      5.74 o
  16   6   3     2724.48     2739.94     30.87 o
  18   6   3     1194.40     1235.25     21.42 o
  20   6   3       59.89       53.36      7.50 o
  22   6   3     2324.70     2328.81     40.55 o
  24   6   3      125.31      129.79     11.68 o
  26   6   3      224.86      216.40     15.06 o
  28   6   3      183.58      189.25     15.99 o
  30   6   3        9.96        4.51      7.85 o
  32   6   3        0.21        6.04      7.98 o
 -35   7   3        0.02        4.37      7.44 o
 -33   7   3       25.39       25.56      7.88 o
 -31   7   3       24.85       23.18      8.04 o
 -29   7   3       13.10        6.06      5.43 o
 -27   7   3       22.03       19.29      6.19 o
 -25   7   3        0.09        0.00      4.30 o
 -23   7   3       10.91        7.22      4.56 o
 -21   7   3     1442.98     1476.36     26.68 o
 -19   7   3       11.68        8.10      5.69 o
 -17   7   3       61.46       74.71      7.50 o
 -15   7   3     1170.82     1156.07     19.93 o
 -13   7   3      781.76      782.27     15.89 o
 -11   7   3      100.98      105.40      9.62 o
  -9   7   3       50.34       43.89      4.76 o
  -7   7   3      310.08      303.65      9.04 o
  -5   7   3     1096.80     1089.05     15.34 o
  -3   7   3       27.43       27.86      3.37 o
  -1   7   3       58.51       39.91      3.95 o
   1   7   3       69.56       83.59      5.02 o
   3   7   3      705.48      701.79     13.33 o
   5   7   3     1203.10     1235.98     18.29 o
   7   7   3        0.11       -1.03      3.05 o
   9   7   3        5.33        4.58      3.46 o
  11   7   3      481.37      531.75     13.00 o
  13   7   3      156.92      153.53      8.61 o
  15   7   3        1.43        0.64      3.91 o
  17   7   3        0.23        0.40      4.34 o
  19   7   3      605.23      603.95     18.69 o
  21   7   3       77.93       76.70      8.78 o
  23   7   3      844.07      830.42     25.73 o
  25   7   3        1.80        0.12      5.94 o
  27   7   3      562.93      543.13     22.18 o
  29   7   3      843.79      874.59     30.09 o
  31   7   3        6.78        5.85      9.04 o
 -32   8   3       21.50       18.87     10.04 o
 -30   8   3      214.70      182.40     12.84 o
 -28   8   3      161.14      158.83     11.39 o
 -26   8   3      353.25      342.36     15.54 o
 -24   8   3        7.11        8.33      5.43 o
 -22   8   3      540.19      526.70     16.85 o
 -20   8   3      327.22      342.75     13.37 o
 -18   8   3       39.77       30.53      5.46 o
 -16   8   3      194.05      186.16      9.66 o
 -14   8   3     4731.59     4847.49     45.02 o
 -12   8   3        4.16        4.48      4.35 o
 -10   8   3     5649.98     5715.24     76.44 o
  -8   8   3      106.51       88.86      8.50 o
  -6   8   3      396.62      387.00     13.80 o
  -4   8   3     1687.63     1725.74     27.12 o
  -2   8   3        0.26       -2.12      3.58 o
   0   8   3        1.30       -0.49      2.68 o
   2   8   3      138.42      119.19      7.73 o
   4   8   3      280.06      264.27     10.91 o
   6   8   3     1320.13     1277.45     20.80 o
   8   8   3      333.50      343.01     12.50 o
  10   8   3      723.47      731.93     16.36 o
  12   8   3       52.58       42.94      6.24 o
  14   8   3     1847.40     1862.91     32.66 o
  16   8   3      108.38      104.58      9.14 o
  18   8   3       70.74       53.92      8.77 o
  20   8   3       11.80        1.15      6.97 o
  22   8   3      135.12      137.36     11.90 o
  24   8   3      882.60      929.89     27.40 o
  26   8   3      275.50      260.58     17.90 o
  28   8   3      315.13      293.81     18.81 o
 -29   9   3       33.26       43.33     16.23 o
 -27   9   3      539.20      552.81     33.08 o
 -25   9   3      530.91      527.26     22.73 o
 -23   9   3      755.36      757.57     24.40 o
 -21   9   3      224.07      230.34     25.24 o
 -19   9   3      618.40      625.07     39.57 o
 -17   9   3      682.70      696.21     24.15 o
 -15   9   3       33.98       28.35      8.34 o
 -13   9   3      108.71      102.51     10.55 o
 -11   9   3      361.12      364.48     20.59 o
  -9   9   3        7.09        3.30      4.97 o
  -7   9   3      475.06      467.10     16.96 o
  -5   9   3       99.51      103.44     12.76 o
  -3   9   3       33.66       34.18      6.02 o
  -1   9   3       37.55       34.29      6.28 o
   1   9   3     2774.33     2895.69     41.76 o
   3   9   3     1185.08     1175.87     25.77 o
   5   9   3      605.40      608.23     15.69 o
   7   9   3        1.86        3.86      4.50 o
   9   9   3      194.37      196.67     11.67 o
  11   9   3       13.63       20.02      5.39 o
  13   9   3      574.36      576.66     16.30 o
  15   9   3      219.80      213.15     12.30 o
  17   9   3      845.91      848.53     30.42 o
  19   9   3       22.24       18.37      7.34 o
  21   9   3      715.53      702.34     25.79 o
  23   9   3       86.23       80.18     11.88 o
  25   9   3       42.63       20.48     12.10 o
 -24  10   3      111.19       93.14     12.04 o
 -22  10   3       89.53       87.87     12.12 o
 -20  10   3      155.66      165.12     14.85 o
 -18  10   3      295.88      257.23     16.79 o
 -16  10   3     1955.36     1940.99     39.11 o
 -14  10   3       12.33       14.00      7.11 o
 -12  10   3       26.02       12.17      6.44 o
 -10  10   3      266.43      268.96     15.53 o
  -8  10   3     2390.17     2510.53     40.70 o
  -6  10   3       50.31       40.80      7.79 o
  -4  10   3      244.97      240.43     14.38 o
  -2  10   3        0.54       -0.73      5.79 o
   0  10   3        0.88        5.65      6.70 o
   2  10   3        2.32        2.36      6.24 o
   4  10   3     1153.80     1162.22     41.50 o
   6  10   3      343.15      346.35     15.76 o
   8  10   3        0.04        9.23      5.70 o
  10  10   3      763.85      778.75     18.23 o
  12  10   3     1149.56     1220.90     23.32 o
  14  10   3       40.12       40.68      8.18 o
  16  10   3       22.17       24.46      8.40 o
  18  10   3       84.97       79.66     11.67 o
  20  10   3       17.44       35.46      9.65 o
 -19  11   3      538.89      532.58     25.76 o
 -17  11   3        8.54       -1.14      7.01 o
 -15  11   3        3.30        4.79      7.53 o
 -13  11   3       36.55       31.11      8.89 o
 -11  11   3       27.22       22.58      7.89 o
  -9  11   3       70.82       61.95      9.10 o
  -7  11   3       63.97       43.95      8.32 o
  -5  11   3     1227.21     1220.36     31.35 o
  -3  11   3       35.73       32.97      8.58 o
  -1  11   3     1514.67     1523.87     37.18 o
   1  11   3      106.12       69.48     10.83 o
   3  11   3       45.45       42.36     12.61 o
   5  11   3      456.57      472.57     18.48 o
   7  11   3      728.93      785.48     28.03 o
   9  11   3       60.76       60.88     21.17 o
  11  11   3        5.31       21.00      9.71 o
  13  11   3        0.13       10.57      8.71 o
  -8  12   3      112.90      118.76     25.83 o
  -6  12   3      128.66      162.74     24.98 o
  -4  12   3        2.25       10.28      8.45 o
  -2  12   3      204.85      193.72     22.64 o
   0  12   3       27.60       21.38     13.20 o
   2  12   3       83.74       75.54     25.18 o
 -44   0   4       99.01       97.64     18.50 o
 -42   0   4      350.99      361.90     44.11 o
 -40   0   4      505.10      503.28     28.53 o
 -38   0   4      159.11      159.19     23.93 o
 -36   0   4     4147.41     4294.95     73.31 o
 -34   0   4      882.73      900.74     28.93 o
 -32   0   4        3.13        8.23      7.10 o
 -30   0   4     5688.73     6065.93     86.39 o
 -28   0   4     1815.09     1870.70     39.69 o
 -26   0   4     1927.11     1906.74     34.23 o
 -24   0   4      744.86      757.33     19.45 o
 -22   0   4     4904.92     4587.14     48.43 o
 -20   0   4     5817.29     5736.91     53.81 o
 -18   0   4        0.67        2.86      2.87 o
 -16   0   4    13120.53    13962.28    106.28 o
 -14   0   4      289.71      228.94      6.64 o
 -12   0   4      752.10      714.97      8.73 o
 -10   0   4    15801.72    15741.46    115.05 o
  -8   0   4      844.00     1015.54     12.88 o
  -6   0   4    48292.11    48889.94    385.54 o
  -4   0   4    13352.57    13909.48    121.19 o
  -2   0   4    11324.09    12145.03    107.90 o
   0   0   4     9914.89     9938.46    106.28 o
   2   0   4        5.68       -3.47      3.47 o
   4   0   4     9151.56     9458.37    108.40 o
   6   0   4     4532.44     4244.03     38.15 o
   8   0   4       42.46       52.65      8.39 o
  10   0   4      314.67      366.22      8.69 o
  12   0   4     9761.84     9308.96     66.71 o
  14   0   4    42358.43    42068.63    238.22 o
  16   0   4     2345.04     2376.28     26.60 o
  18   0   4      762.52      784.37     18.70 o
  20   0   4     4373.41     4045.91     59.84 o
  22   0   4     2288.20     2166.91     41.67 o
  24   0   4       33.25       34.00      6.95 o
  26   0   4     8026.00     7983.25     92.28 o
  28   0   4        0.04        1.59      6.77 o
  30   0   4      265.64      281.21     32.62 o
  32   0   4       54.78       64.52     19.58 o
  34   0   4      918.94      852.21     50.74 o
  36   0   4      182.25      177.85     28.69 o
 -43   1   4       67.23       57.68     10.23 o
 -41   1   4       22.12       18.39      7.79 o
 -39   1   4      205.23      204.34     19.35 o
 -37   1   4      654.02      660.90     22.56 o
 -35   1   4        9.01       18.73      6.55 o
 -33   1   4      300.59      304.04     16.34 o
 -31   1   4     1297.82     1337.23     28.04 o
 -29   1   4     1389.50     1473.48     34.08 o
 -27   1   4       17.77       39.54      5.58 o
 -25   1   4        2.26        4.22      2.93 o
 -23   1   4      755.99      734.14     12.95 o
 -21   1   4        4.20       11.60      3.29 o
 -19   1   4     2997.11     2969.71     22.13 o
 -17   1   4    18075.59    17985.36     95.17 o
 -15   1   4     3287.15     3212.56     21.78 o
 -13   1   4      717.61      701.70      7.61 o
 -11   1   4     2256.04     2227.18     15.79 o
  -9   1   4      532.27      474.08      5.23 o
  -7   1   4        0.59       -1.10      1.10 o
  -5   1   4       13.77        2.83      1.57 o
  -3   1   4     2030.27     2276.54     20.76 o
  -1   1   4      753.56      859.45     12.43 o
   1   1   4    29489.54    30146.25    186.64 o
   3   1   4    62619.18    62742.88    389.00 o
   5   1   4    17234.66    17202.18     97.86 o
   7   1   4     9617.53     9608.86     46.14 o
   9   1   4      194.95      157.72      4.23 o
  11   1   4        0.01        8.23      2.18 o
  13   1   4       50.27       28.06      3.15 o
  15   1   4        4.01       13.17      3.27 o
  17   1   4      186.72      131.42      7.11 o
  19   1   4      511.80      475.49     10.57 o
  21   1   4     1000.69     1028.07     16.61 o
  23   1   4     1363.37     1342.41     21.47 o
  25   1   4     2525.97     2609.79     33.73 o
  27   1   4     2385.21     2441.99     38.37 o
  29   1   4       46.58       50.22      7.99 o
  31   1   4        2.83       19.74      8.94 o
  33   1   4        6.71       -0.19      7.97 o
  35   1   4      156.11      116.66     16.75 o
 -42   2   4      108.96      109.40     13.96 o
 -40   2   4      112.57       98.03     13.02 o
 -38   2   4     1111.01     1067.52     31.92 o
 -36   2   4      737.48      720.38     22.32 o
 -34   2   4     1450.79     1474.97     44.26 o
 -32   2   4      106.19       83.81      9.28 o
 -30   2   4        3.05        8.75      5.73 o
 -28   2   4     6481.89     6400.46    103.65 o
 -26   2   4     1065.00     1038.46     19.02 o
 -24   2   4      575.41      544.38     12.26 o
 -22   2   4       42.08       37.32      3.94 o
 -20   2   4     1483.57     1573.96     17.06 o
 -18   2   4    10658.01    10936.78     59.29 o
 -16   2   4     1081.58     1087.63     10.21 o
 -14   2   4     1327.18     1403.10     11.45 o
 -12   2   4     1731.57     1699.19     12.90 o
 -10   2   4      378.70      327.30      5.06 o
  -8   2   4    35690.20    35882.42    198.12 o
  -6   2   4        1.19        7.07      1.36 o
  -4   2   4     3858.58     3654.80     22.49 o
  -2   2   4    28874.69    30147.85    166.09 o
   0   2   4    13629.94    13820.91     77.31 o
   2   2   4     1340.47     1586.67     12.19 o
   4   2   4     8495.02     8786.52     49.25 o
   6   2   4      139.59      151.29      4.61 o
   8   2   4      359.87      439.46      6.37 o
  10   2   4     3656.33     3561.64     21.45 o
  12   2   4     5017.94     4878.21     28.63 o
  14   2   4     5372.54     5166.85     36.27 o
  16   2   4    19931.74    19570.63    102.90 o
  18   2   4      896.00      859.26     13.63 o
  20   2   4     2972.82     2927.97     29.65 o
  22   2   4     3173.08     3200.01     47.01 o
  24   2   4     1169.55     1136.83     24.93 o
  26   2   4      503.23      535.97     19.99 o
  28   2   4     1175.66     1155.52     29.07 o
  30   2   4      176.62      153.13     11.83 o
  32   2   4      933.33      953.71     36.56 o
  34   2   4      182.17      203.40     20.54 o
  36   2   4      368.61      358.46     22.36 o
 -43   3   4       41.59       71.44     17.18 o
 -41   3   4       35.66       30.82      9.54 o
 -39   3   4      632.87      597.48     25.27 o
 -37   3   4       31.31       31.38      7.59 o
 -35   3   4       59.39       38.60      7.78 o
 -33   3   4        0.48        2.58      6.52 o
 -31   3   4      562.09      577.79     18.85 o
 -29   3   4      325.01      301.73     15.39 o
 -27   3   4     1521.14     1533.70     26.42 o
 -25   3   4      212.29      227.53     11.28 o
 -23   3   4      717.88      684.65     12.43 o
 -21   3   4     9034.42     8878.68     56.53 o
 -19   3   4     2789.97     2837.28     23.40 o
 -17   3   4      593.55      612.72      8.89 o
 -15   3   4     8393.37     8324.55     42.85 o
 -13   3   4       42.14       42.91      2.56 o
 -11   3   4      997.18     1121.56     10.34 o
  -9   3   4       41.26      101.37      2.76 o
  -7   3   4     1140.79     1170.37      9.30 o
  -5   3   4      707.01      660.95      6.30 o
  -3   3   4     1048.75     1072.40      9.14 o
  -1   3   4     9975.45    10083.24     50.13 o
   1   3   4     4638.77     4797.61     28.30 o
   3   3   4     6549.72     6535.45     35.32 o
   5   3   4    18400.55    18632.77     86.89 o
   7   3   4        0.90       10.84      1.88 o
   9   3   4     5272.37     5164.12     27.88 o
  11   3   4     1045.96     1072.87     11.20 o
  13   3   4      689.98      595.85      9.05 o
  15   3   4       42.44       42.77      3.67 o
  17   3   4     1178.60     1109.50     14.10 o
  19   3   4      587.68      571.79     12.22 o
  21   3   4     2172.27     2177.52     29.58 o
  23   3   4     2733.78     2744.27     37.52 o
  25   3   4      695.24      717.34     19.89 o
  27   3   4       23.77       15.72      6.08 o
  29   3   4     2435.13     2434.93     44.43 o
  31   3   4       57.13       75.55      9.55 o
  33   3   4       16.58       28.34      8.60 o
  35   3   4     1111.12     1034.00     39.65 o
 -42   4   4      203.12      169.53     30.85 o
 -40   4   4      197.27      174.87     16.44 o
 -38   4   4        0.50       -3.92      6.66 o
 -36   4   4      178.34      161.82     16.32 o
 -34   4   4       46.38       48.01      8.36 o
 -32   4   4      860.04      841.96     26.01 o
 -30   4   4      579.31      556.74     20.34 o
 -28   4   4      755.09      745.94     24.56 o
 -26   4   4      795.80      804.00     15.98 o
 -24   4   4      260.09      235.92      9.71 o
 -22   4   4      855.75      911.57     15.52 o
 -20   4   4        0.15       -2.34      2.34 o
 -18   4   4       96.25      108.88      5.18 o
 -16   4   4     3974.92     3942.51     27.44 o
 -14   4   4       19.64        8.67      1.99 o
 -12   4   4        9.73        9.16      2.18 o
 -10   4   4    12242.24    12723.52     57.92 o
  -8   4   4      189.16      227.65      4.49 o
  -6   4   4     3354.84     3100.48     19.11 o
  -4   4   4     3556.17     3377.62     19.89 o
  -2   4   4      128.93      135.07      4.37 o
   0   4   4     4539.52     4251.01     23.45 o
   2   4   4      574.96      542.50      7.39 o
   4   4   4      844.91      947.60      9.93 o
   6   4   4       56.46       46.68      2.99 o
   8   4   4     1000.25      920.52     10.39 o
  10   4   4     6718.05     6965.37     41.11 o
  12   4   4     5688.56     5715.29     35.45 o
  14   4   4     1171.22     1114.18     15.59 o
  16   4   4      123.66      140.80      5.96 o
  18   4   4     2762.11     2676.41     30.19 o
  20   4   4     3676.82     3725.80     38.29 o
  22   4   4      159.91      142.20     15.71 o
  24   4   4        0.31       -0.22      4.71 o
  26   4   4      223.21      212.11     12.68 o
  28   4   4       67.07       69.77      8.92 o
  30   4   4       17.08       16.86      6.53 o
  32   4   4      143.73      132.80     15.95 o
  34   4   4      251.57      235.15     22.90 o
 -39   5   4      512.58      556.99     27.34 o
 -37   5   4       98.03       82.61     16.92 o
 -35   5   4        7.73       -0.04      5.87 o
 -33   5   4        9.23        5.36      5.68 o
 -31   5   4      242.92      226.19     15.91 o
 -29   5   4      766.76      785.07     22.53 o
 -27   5   4       82.17       83.61      7.64 o
 -25   5   4      513.85      518.56     13.99 o
 -23   5   4     9005.66     9098.44     75.34 o
 -21   5   4       11.86        9.14      3.37 o
 -19   5   4       15.42        8.57      3.59 o
 -17   5   4      474.58      441.41     10.53 o
 -15   5   4     2773.20     2810.16     22.71 o
 -13   5   4      520.55      474.86      7.49 o
 -11   5   4      372.13      266.53      5.62 o
  -9   5   4      289.22      291.47      5.76 o
  -7   5   4      150.39      146.06      4.59 o
  -5   5   4     1902.55     1841.55     14.28 o
  -3   5   4     7338.27     7180.86     39.15 o
  -1   5   4      180.39      192.29      5.67 o
   1   5   4     1922.37     1853.52     14.94 o
   3   5   4        6.30        8.23      2.13 o
   5   5   4     1144.48     1142.76     12.26 o
   7   5   4    14109.02    14319.18     79.90 o
   9   5   4      577.90      542.31      9.98 o
  11   5   4       49.99       45.85      4.05 o
  13   5   4     3735.55     3736.96     35.47 o
  15   5   4       13.05        5.69      3.60 o
  17   5   4     1456.72     1484.26     21.83 o
  19   5   4       45.67       32.01      6.10 o
  21   5   4      887.22      918.71     38.94 o
  23   5   4      635.91      664.94     19.70 o
  25   5   4       83.26       67.37      9.81 o
  27   5   4      600.88      579.98     22.15 o
  29   5   4      117.33       96.68     11.90 o
  31   5   4     1923.91     1939.01     52.95 o
  33   5   4     1058.69     1099.63     32.63 o
 -38   6   4        0.05        4.58      7.40 o
 -36   6   4      249.58      263.00     20.30 o
 -34   6   4      437.50      432.76     24.21 o
 -32   6   4       10.58        6.17      6.06 o
 -30   6   4        1.06        4.15      5.54 o
 -28   6   4       70.20       72.01      8.69 o
 -26   6   4     2247.34     2290.51     33.72 o
 -24   6   4      132.42      127.92     10.87 o
 -22   6   4     1734.39     1696.28     27.18 o
 -20   6   4       28.10       22.27      4.89 o
 -18   6   4        9.37        2.82      4.05 o
 -16   6   4      141.86       95.11      6.31 o
 -14   6   4     2465.65     2400.07     33.54 o
 -12   6   4     6362.60     6581.88     50.93 o
 -10   6   4      395.11      368.40      8.56 o
  -8   6   4       25.29       20.41      3.03 o
  -6   6   4      220.64      233.88      6.77 o
  -4   6   4       14.69       10.76      2.56 o
  -2   6   4     1456.54     1327.49     14.19 o
   0   6   4     2251.51     2174.83     19.73 o
   2   6   4     1704.45     1693.78     17.08 o
   4   6   4      239.98      250.00      7.45 o
   6   6   4     2690.93     2779.31     23.23 o
   8   6   4     5895.42     5737.18     48.95 o
  10   6   4     1347.64     1318.75     19.23 o
  12   6   4       44.01       55.06      7.10 o
  14   6   4       14.80       13.02      4.30 o
  16   6   4        4.05        2.91      3.83 o
  18   6   4      407.97      410.36     13.22 o
  20   6   4     2983.87     3022.13     39.42 o
  22   6   4      824.78      778.57     21.64 o
  24   6   4      141.38      132.74     12.66 o
  26   6   4      279.40      279.95     17.66 o
  28   6   4      249.29      243.78     17.03 o
  30   6   4        0.36       -3.33      7.45 o
  32   6   4       14.72       16.04      8.82 o
 -35   7   4      128.93       88.34     12.71 o
 -33   7   4      185.87      160.86     14.29 o
 -31   7   4       38.62       35.70      8.15 o
 -29   7   4     1214.20     1225.34     32.77 o
 -27   7   4     1343.75     1387.36     26.72 o
 -25   7   4     5286.91     5281.06     58.37 o
 -23   7   4        7.74        6.24      4.83 o
 -21   7   4      802.28      837.25     19.54 o
 -19   7   4        7.19        2.15      4.24 o
 -17   7   4     1783.87     1754.08     34.66 o
 -15   7   4     1052.80     1101.23     20.09 o
 -13   7   4       60.91       76.27      6.16 o
 -11   7   4     2953.24     3009.18     31.65 o
  -9   7   4     1021.93     1054.45     16.22 o
  -7   7   4     2642.08     2685.96     26.17 o
  -5   7   4      564.87      585.31     11.45 o
  -3   7   4      939.10      951.03     13.89 o
  -1   7   4     6753.60     6648.74     48.62 o
   1   7   4     2305.64     2316.34     22.07 o
   3   7   4     2163.76     2159.67     26.41 o
   5   7   4      883.47      902.47     18.91 o
   7   7   4       59.97       61.67      5.73 o
   9   7   4     3435.64     3489.87     37.04 o
  11   7   4     4154.01     4116.71     42.00 o
  13   7   4      201.08      185.76      9.58 o
  15   7   4       25.39       18.36      4.61 o
  17   7   4      310.26      313.89     13.17 o
  19   7   4     2993.00     3116.77     50.61 o
  21   7   4      306.96      277.92     15.67 o
  23   7   4      269.98      290.01     17.79 o
  25   7   4      225.92      178.85     14.49 o
  27   7   4        6.96        2.82      7.40 o
  29   7   4      706.26      719.60     29.79 o
 -34   8   4      319.17      405.45     34.83 o
 -32   8   4      443.50      471.77     21.26 o
 -30   8   4      354.34      311.04     18.84 o
 -28   8   4      792.57      791.60     21.56 o
 -26   8   4       12.32       18.59      5.53 o
 -24   8   4       88.72       91.44      8.09 o
 -22   8   4       99.95       95.15      7.96 o
 -20   8   4      582.46      546.55     16.50 o
 -18   8   4       93.68       81.46      9.40 o
 -16   8   4      233.30      245.45     11.94 o
 -14   8   4     6209.35     6373.59     57.45 o
 -12   8   4      256.78      262.79     11.14 o
 -10   8   4      287.01      267.59     11.57 o
  -8   8   4       87.99       83.11      6.72 o
  -6   8   4      264.45      262.57     13.58 o
  -4   8   4       14.99        4.88      4.96 o
  -2   8   4      388.99      409.42     14.91 o
   0   8   4     1505.82     1449.59     26.96 o
   2   8   4      562.73      561.82     16.72 o
   4   8   4      152.20      147.70      8.96 o
   6   8   4     3789.51     3798.72     44.96 o
   8   8   4      733.90      812.82     17.77 o
  10   8   4       10.85        4.23      5.85 o
  12   8   4        7.73        4.84      4.59 o
  14   8   4      357.17      333.40     14.04 o
  16   8   4      114.95      109.46      9.72 o
  18   8   4      714.75      736.03     27.94 o
  20   8   4      197.67      187.82     14.55 o
  22   8   4      956.26      923.33     28.54 o
  24   8   4       14.11       24.19      8.54 o
  26   8   4      281.88      256.40     17.77 o
 -29   9   4       51.08       74.58     13.61 o
 -27   9   4        9.20       17.81      7.45 o
 -25   9   4       23.24       30.71      7.83 o
 -23   9   4     1227.57     1260.24     28.00 o
 -21   9   4       30.88       35.88      7.68 o
 -19   9   4      305.54      291.88     17.88 o
 -17   9   4      273.04      267.65     18.80 o
 -15   9   4        3.14        4.13      5.77 o
 -13   9   4       27.08       35.04      6.52 o
 -11   9   4       19.67       14.72      5.98 o
  -9   9   4       82.30       75.74      8.66 o
  -7   9   4      467.05      480.13     17.34 o
  -5   9   4     1830.76     1875.04     32.69 o
  -3   9   4     1784.27     1866.35     36.15 o
  -1   9   4      252.29      249.77     15.16 o
   1   9   4      168.31      160.89     12.64 o
   3   9   4        8.73        7.41      5.73 o
   5   9   4      477.24      486.02     19.19 o
   7   9   4      308.24      309.80     11.85 o
   9   9   4      177.96      178.48     10.30 o
  11   9   4       98.87      104.22      8.74 o
  13   9   4     1323.94     1325.48     30.52 o
  15   9   4      723.72      771.66     23.98 o
  17   9   4     1366.14     1338.37     33.72 o
  19   9   4       93.06       80.00     11.40 o
  21   9   4        9.16       15.21      8.00 o
  23   9   4        9.35        6.24      7.97 o
 -26  10   4      114.97      101.09     22.10 o
 -24  10   4       20.04       13.17      7.73 o
 -22  10   4       67.23       71.51     10.75 o
 -20  10   4       42.33       35.47     11.53 o
 -18  10   4      107.40       96.21     10.93 o
 -16  10   4     1045.83     1016.28     27.36 o
 -14  10   4      304.57      331.29     18.02 o
 -12  10   4       42.91       56.05      8.42 o
 -10  10   4      724.33      700.43     21.31 o
  -8  10   4      672.92      668.21     20.84 o
  -6  10   4      265.83      256.61     19.83 o
  -4  10   4        0.10        1.59      6.32 o
  -2  10   4        7.00        2.98      6.49 o
   0  10   4       18.03       18.53     12.56 o
   2  10   4       92.82       76.35     10.91 o
   4  10   4      209.08      222.94     16.58 o
   6  10   4       67.91       65.35     10.39 o
   8  10   4        1.68        0.91      5.91 o
  10  10   4       34.28       40.65      8.17 o
  12  10   4      106.67       97.70     13.63 o
  14  10   4       95.30      105.60     15.54 o
  16  10   4       19.11       18.20      7.81 o
  18  10   4       99.32       88.05     11.38 o
 -19  11   4        4.16       11.59      7.26 o
 -17  11   4       34.80       13.23      7.74 o
 -15  11   4        5.49       24.39      8.37 o
 -13  11   4       17.15       20.13      8.12 o
 -11  11   4       18.36       19.28      8.58 o
  -9  11   4      163.61      127.68     13.07 o
  -7  11   4      195.77      207.05     16.06 o
  -5  11   4      189.70      157.60     13.91 o
  -3  11   4       96.69       98.50     12.50 o
  -1  11   4      234.46      214.58     17.14 o
   1  11   4      162.52      160.48     14.90 o
   3  11   4       82.26       72.06     11.35 o
   5  11   4       40.38       31.86      8.98 o
   7  11   4       57.69       46.71      8.63 o
   9  11   4       59.59       52.47     10.27 o
  11  11   4       12.91       22.15     10.39 o
  13  11   4      176.45      165.03     46.24 o
  -6  12   4        0.63       30.14     16.37 o
  -4  12   4       53.80       46.02     14.04 o
  -2  12   4       78.58       49.53     15.54 o
   0  12   4      482.19      548.96     45.75 o
 -43   1   5       84.21       69.03     10.49 o
 -41   1   5      194.99      212.78     16.24 o
 -39   1   5      931.68      944.68     24.34 o
 -37   1   5      662.75      670.89     19.99 o
 -35   1   5      458.29      480.90     29.74 o
 -33   1   5     1374.97     1436.77     29.94 o
 -31   1   5      271.10      299.69     15.41 o
 -29   1   5     1545.34     1532.34     30.48 o
 -27   1   5     1598.76     1443.94     24.08 o
 -25   1   5      564.97      541.48     11.40 o
 -23   1   5      735.24      829.44     13.44 o
 -21   1   5    15395.97    15239.64     83.03 o
 -19   1   5      524.37      562.11      8.54 o
 -17   1   5     3383.41     3427.84     22.38 o
 -15   1   5     4299.59     4622.38     25.77 o
 -13   1   5       21.49       61.55      2.31 o
 -11   1   5     3539.54     3739.81     22.35 o
  -9   1   5    16723.74    17146.54     88.13 o
  -7   1   5      671.68      766.83      9.53 o
  -5   1   5     9316.51     9675.37     58.43 o
  -3   1   5        4.70        3.36      2.30 o
  -1   1   5    22478.92    23147.77    134.99 o
   1   1   5     2905.26     3045.21     25.87 o
   3   1   5     4075.41     4437.15     29.18 o
   5   1   5    14830.53    15235.30     88.13 o
   7   1   5    10322.28    10680.92     52.92 o
   9   1   5      113.81      147.33      4.04 o
  11   1   5     7561.46     7792.81     40.81 o
  13   1   5     2679.58     2561.45     18.18 o
  15   1   5      525.40      478.25      8.11 o
  17   1   5       44.68       60.56      4.56 o
  19   1   5      312.02      303.99     10.64 o
  21   1   5       27.59       23.18      4.59 o
  23   1   5      945.60      979.70     18.75 o
  25   1   5        5.10       30.19      7.88 o
  27   1   5     2329.55     2346.06     41.06 o
  29   1   5      597.85      587.62     20.60 o
  31   1   5      276.74      246.22     19.62 o
  33   1   5        2.81        0.89      8.55 o
  35   1   5      355.78      397.52     32.49 o
 -44   2   5        1.43        6.42      7.44 o
 -42   2   5       78.64       71.08      9.62 o
 -40   2   5       24.21       21.64      7.27 o
 -38   2   5      151.95      139.88     11.65 o
 -36   2   5      374.52      375.10     19.17 o
 -34   2   5     1264.96     1307.93     29.19 o
 -32   2   5     4419.11     4428.64     57.18 o
 -30   2   5      633.64      602.68     18.07 o
 -28   2   5      488.81      499.03     15.63 o
 -26   2   5      212.44      180.99      9.86 o
 -24   2   5      504.01      510.49     11.11 o
 -22   2   5      140.46      106.27      5.57 o
 -20   2   5     1900.54     1813.99     16.90 o
 -18   2   5     1183.09     1197.25     11.02 o
 -16   2   5       81.60       62.49      3.26 o
 -14   2   5      559.16      462.50      5.81 o
 -12   2   5      983.09      799.52      8.41 o
 -10   2   5        1.62        6.14      1.26 o
  -8   2   5     6504.85     6986.57     55.75 o
  -6   2   5     7827.42     8021.33     45.52 o
  -4   2   5      518.10      736.90      7.41 o
  -2   2   5       22.09       29.57      2.58 o
   0   2   5       24.38       26.70      2.70 o
   2   2   5      686.83      598.00      7.04 o
   4   2   5     3013.66     3037.15     21.32 o
   6   2   5      116.75       57.17      2.90 o
   8   2   5      337.08      230.56      4.82 o
  10   2   5     4211.07     4281.84     25.32 o
  12   2   5     4402.51     4542.85     27.89 o
  14   2   5     7418.50     7349.38     42.32 o
  16   2   5       93.97       89.85      5.06 o
  18   2   5      615.43      562.56     12.04 o
  20   2   5      373.42      334.17     10.67 o
  22   2   5     2362.87     2437.97     29.23 o
  24   2   5      635.79      608.81     18.46 o
  26   2   5      874.81      875.87     22.41 o
  28   2   5      279.55      271.41     15.16 o
  30   2   5       21.76       15.80      7.32 o
  32   2   5      103.90       81.43     13.03 o
  34   2   5      101.44       59.50     12.05 o
  36   2   5       97.51       94.06     15.47 o
 -43   3   5      841.01      858.01     25.58 o
 -41   3   5      202.81      184.75     16.64 o
 -39   3   5     1051.05     1109.65     28.78 o
 -37   3   5        0.14        4.59      5.76 o
 -35   3   5       61.91       50.77      9.24 o
 -33   3   5      417.42      407.59     17.78 o
 -31   3   5     2194.65     2318.54     38.47 o
 -29   3   5        2.16        5.48      3.87 o
 -27   3   5      823.00      872.84     19.16 o
 -25   3   5       65.46       33.45      5.90 o
 -23   3   5     4607.87     4498.38     46.50 o
 -21   3   5      845.40      837.12     11.06 o
 -19   3   5     6947.81     6967.50     41.71 o
 -17   3   5       57.30       69.11      3.33 o
 -15   3   5     5505.29     5354.67     29.96 o
 -13   3   5      660.40      781.60      8.37 o
 -11   3   5     7418.06     7538.11     39.73 o
  -9   3   5      100.57       81.71      4.74 o
  -7   3   5       95.25       54.34      3.02 o
  -5   3   5     1429.46     1666.19     11.26 o
  -3   3   5    29953.54    30678.52    147.20 o
  -1   3   5     5133.60     5419.34     30.66 o
   1   3   5     7029.62     6894.07     35.07 o
   3   3   5      492.02      589.27      7.50 o
   5   3   5    17499.86    17502.74    103.12 o
   7   3   5     5772.83     5658.93     31.30 o
   9   3   5      175.13      199.99      5.84 o
  11   3   5     1464.24     1444.95     13.19 o
  13   3   5     1432.22     1554.78     15.95 o
  15   3   5       76.50       59.98      5.02 o
  17   3   5      538.74      547.15     10.24 o
  19   3   5       22.42       17.07      3.78 o
  21   3   5      341.76      379.78     13.26 o
  23   3   5        1.80        2.55      4.56 o
  25   3   5      511.97      544.25     17.23 o
  27   3   5       10.50       10.29      5.88 o
  29   3   5       98.40       91.74     18.51 o
  31   3   5      643.30      664.46     20.98 o
  33   3   5     1505.81     1493.57     46.93 o
  35   3   5      280.32      295.32     30.47 o
 -42   4   5       89.07       87.70     11.20 o
 -40   4   5      158.45      183.66     16.33 o
 -38   4   5      508.18      470.58     35.68 o
 -36   4   5     1729.24     1753.78     35.37 o
 -34   4   5      582.35      622.52     22.70 o
 -32   4   5      265.96      315.20     34.64 o
 -30   4   5     3152.28     3199.64     81.49 o
 -28   4   5     1270.02     1282.83     33.13 o
 -26   4   5     2359.47     2326.29     38.97 o
 -24   4   5      114.27      133.16      8.67 o
 -22   4   5      208.67      207.12     10.43 o
 -20   4   5       94.53       84.82      5.44 o
 -18   4   5     6339.36     6124.29     42.28 o
 -16   4   5     3075.32     2871.58     21.86 o
 -14   4   5     3015.55     2778.27     18.03 o
 -12   4   5     2160.15     2069.91     14.10 o
 -10   4   5     4504.77     4382.73     24.21 o
  -8   4   5      214.66      183.61      5.17 o
  -6   4   5     3881.44     4219.67     25.24 o
  -4   4   5     4887.45     4981.79     26.87 o
  -2   4   5     2464.75     2510.84     18.21 o
   0   4   5     6938.27     6639.50     36.61 o
   2   4   5     3856.64     3881.29     22.19 o
   4   4   5      775.85      776.92     10.50 o
   6   4   5       63.16       73.05      3.55 o
   8   4   5     4287.21     4002.18     26.10 o
  10   4   5     6221.66     5968.28     37.40 o
  12   4   5       87.78       90.05      5.31 o
  14   4   5      418.97      432.69      9.59 o
  16   4   5     5607.26     5666.43     40.62 o
  18   4   5        1.24        6.44      3.19 o
  20   4   5     6616.92     6551.84     59.95 o
  22   4   5      675.84      619.19     16.64 o
  24   4   5      209.23      192.78     11.46 o
  26   4   5      523.30      501.41     20.43 o
  28   4   5     1229.66     1211.51     39.14 o
  30   4   5      663.20      637.72     32.40 o
  32   4   5      118.61      102.27     13.02 o
  34   4   5      145.07      104.54     16.77 o
 -41   5   5       73.76       61.19     17.04 o
 -39   5   5      172.77      156.62     15.36 o
 -37   5   5      404.81      418.77     19.66 o
 -35   5   5      341.19      350.29     18.14 o
 -33   5   5       47.57       26.86      7.65 o
 -31   5   5        3.09        0.63      5.34 o
 -29   5   5     1402.60     1480.37     30.50 o
 -27   5   5      103.39       94.56      9.32 o
 -25   5   5     1391.55     1471.31     23.79 o
 -23   5   5     1090.05     1068.79     18.63 o
 -21   5   5     3281.86     3258.70     35.23 o
 -19   5   5      682.75      633.29     12.71 o
 -17   5   5      338.90      364.81      8.41 o
 -15   5   5      432.54      459.54      8.75 o
 -13   5   5      228.85      249.19      5.88 o
 -11   5   5     1551.72     1520.41     13.10 o
  -9   5   5      235.82      241.38      5.13 o
  -7   5   5      472.27      438.60      6.87 o
  -5   5   5     1402.95     1506.82     15.11 o
  -3   5   5     6621.56     6818.20     39.52 o
  -1   5   5    17535.01    17661.70     88.77 o
   1   5   5      120.76      138.91      5.28 o
   3   5   5      300.62      339.74      6.95 o
   5   5   5      514.91      440.86      8.46 o
   7   5   5     2740.46     2627.06     22.06 o
   9   5   5       56.94       56.53      4.43 o
  11   5   5     1759.49     1751.14     19.46 o
  13   5   5      694.29      691.34     12.97 o
  15   5   5       52.04       55.52      6.54 o
  17   5   5      324.81      338.92     11.85 o
  19   5   5     1833.46     1944.87     38.48 o
  21   5   5       22.60        8.01      5.74 o
  23   5   5       88.42       99.57     11.01 o
  25   5   5        0.94        0.25      6.13 o
  27   5   5       89.67       84.16     16.90 o
  29   5   5       42.33       21.87      8.20 o
  31   5   5     1044.84     1092.46     52.36 o
  33   5   5     1023.20     1098.04     62.30 o
 -38   6   5      180.00      173.50     24.84 o
 -36   6   5      334.51      320.52     26.19 o
 -34   6   5      598.52      612.50     38.63 o
 -32   6   5      967.48      982.62     29.34 o
 -30   6   5       28.77       27.19      7.33 o
 -28   6   5      405.04      424.70     18.93 o
 -26   6   5        0.02       -2.47      3.98 o
 -24   6   5     1584.70     1654.51     26.72 o
 -22   6   5      666.12      713.33     15.88 o
 -20   6   5      190.16      182.00      9.38 o
 -18   6   5      285.09      277.23      9.31 o
 -16   6   5     3082.33     3089.14     33.13 o
 -14   6   5     5387.90     5481.22     42.57 o
 -12   6   5     7921.34     7968.48     53.42 o
 -10   6   5      391.07      375.46      8.92 o
  -8   6   5     3271.08     3208.10     26.83 o
  -6   6   5      324.01      335.75      8.21 o
  -4   6   5       18.54       24.59      3.21 o
  -2   6   5      663.73      589.07     10.68 o
   0   6   5      573.49      623.79     11.36 o
   2   6   5      188.90      176.12      5.92 o
   4   6   5      801.89      799.29     11.96 o
   6   6   5     5324.68     5205.10     40.63 o
   8   6   5     2474.51     2435.62     25.51 o
  10   6   5       32.48       19.68      5.55 o
  12   6   5      315.43      300.79     10.77 o
  14   6   5      971.69      968.63     17.75 o
  16   6   5      544.19      568.54     14.13 o
  18   6   5       36.66       37.65      6.45 o
  20   6   5      529.94      573.77     18.33 o
  22   6   5     2029.15     1998.11     38.66 o
  24   6   5     1075.96     1021.99     27.94 o
  26   6   5        6.74        3.06      6.92 o
  28   6   5      152.29      140.13     15.26 o
  30   6   5      216.46      185.37     15.74 o
 -37   7   5       24.67        6.88      9.86 o
 -35   7   5      168.62      169.02     16.00 o
 -33   7   5      110.04      111.48     11.57 o
 -31   7   5       35.48       15.32      6.86 o
 -29   7   5       10.09       13.79      6.65 o
 -27   7   5      194.90      183.62     11.29 o
 -25   7   5      328.83      336.10     13.78 o
 -23   7   5      285.12      314.83     13.16 o
 -21   7   5       98.39       89.62      7.87 o
 -19   7   5      239.69      230.63     11.01 o
 -17   7   5       73.34       49.84      5.74 o
 -15   7   5     1461.76     1454.57     22.90 o
 -13   7   5       10.08        6.85      3.87 o
 -11   7   5     1096.12     1062.46     17.46 o
  -9   7   5      672.73      653.25     12.61 o
  -7   7   5      697.18      683.08     12.90 o
  -5   7   5      546.55      570.30     12.91 o
  -3   7   5      399.18      382.57     10.79 o
  -1   7   5      214.35      213.23      8.84 o
   1   7   5     2122.97     2146.75     26.56 o
   3   7   5     1971.27     1974.20     30.64 o
   5   7   5       22.49       16.94      4.13 o
   7   7   5       97.66       95.91      7.60 o
   9   7   5        4.25        7.17      4.27 o
  11   7   5      192.88      180.95      9.87 o
  13   7   5      133.66      101.33      7.45 o
  15   7   5      156.48      160.98      9.36 o
  17   7   5      110.78      110.12      8.70 o
  19   7   5      162.80      193.17     12.88 o
  21   7   5       44.44       46.89      8.92 o
  23   7   5       17.36       19.22      7.42 o
  25   7   5        0.11       11.00      7.38 o
  27   7   5      133.93      136.84     13.60 o
  29   7   5      920.67      935.15     58.78 o
 -34   8   5      183.80      196.44     15.84 o
 -32   8   5       95.44       58.67     11.03 o
 -30   8   5       79.95       87.63     12.66 o
 -28   8   5      145.39      136.43     10.34 o
 -26   8   5      492.95      540.90     14.90 o
 -24   8   5      559.63      554.38     19.78 o
 -22   8   5      814.01      806.11     22.12 o
 -20   8   5       79.81       94.47      8.12 o
 -18   8   5      218.73      196.73     14.71 o
 -16   8   5     3701.93     3818.16     42.98 o
 -14   8   5       98.74       96.44      8.02 o
 -12   8   5       79.32       71.16      6.92 o
 -10   8   5     4262.76     4230.99     42.49 o
  -8   8   5      429.48      420.62     12.11 o
  -6   8   5      823.98      800.06     17.67 o
  -4   8   5      849.83      828.25     19.00 o
  -2   8   5        0.09       -0.86      4.15 o
   0   8   5       52.92       44.49      7.41 o
   2   8   5     1456.08     1541.31     26.81 o
   4   8   5     3867.21     3865.59     49.12 o
   6   8   5       40.92       31.28      5.04 o
   8   8   5        0.40        1.45      3.88 o
  10   8   5        0.43       -1.15      4.28 o
  12   8   5       75.13       86.90      8.04 o
  14   8   5      576.61      637.02     17.32 o
  16   8   5      195.46      214.68     13.94 o
  18   8   5        1.68        0.53      6.04 o
  20   8   5       62.93       58.89      9.73 o
  22   8   5      466.31      448.50     21.10 o
  24   8   5      140.01      110.10     12.58 o
  26   8   5      872.30      868.51     58.31 o
 -29   9   5     1393.34     1390.31     34.55 o
 -27   9   5      258.38      240.76     22.11 o
 -25   9   5      110.63       92.73     14.12 o
 -23   9   5       15.05       12.53      5.08 o
 -21   9   5       48.12       43.78      6.29 o
 -19   9   5       32.53       32.01      5.66 o
 -17   9   5      722.79      694.44     19.81 o
 -15   9   5      690.05      703.59     19.82 o
 -13   9   5      910.87      938.37     24.38 o
 -11   9   5        0.98        0.10      5.01 o
  -9   9   5     3751.57     3932.66     75.42 o
  -7   9   5      349.35      345.55     19.17 o
  -5   9   5       12.00        1.29      5.75 o
  -3   9   5       14.21       19.25      6.69 o
  -1   9   5      217.67      224.06     14.87 o
   1   9   5      674.88      668.27     23.59 o
   3   9   5      787.43      798.72     25.79 o
   5   9   5      758.53      785.93     25.92 o
   7   9   5      777.77      770.62     25.74 o
   9   9   5       79.95       82.29      9.81 o
  11   9   5      216.31      234.20     11.87 o
  13   9   5        1.19        5.30      5.49 o
  15   9   5       93.28      112.20     10.59 o
  17   9   5       63.78       38.63      7.87 o
  19   9   5      654.04      650.60     24.27 o
  21   9   5       12.00       15.45      8.02 o
 -26  10   5      195.24      195.25     13.46 o
 -24  10   5      230.18      243.33     14.73 o
 -22  10   5      618.07      581.50     32.97 o
 -20  10   5      837.66      823.68     52.69 o
 -18  10   5     2149.04     2192.53     76.74 o
 -16  10   5      153.91      154.84     14.22 o
 -14  10   5        2.66        5.89      6.22 o
 -12  10   5       57.76       48.32      9.87 o
 -10  10   5        9.18        4.74      6.64 o
  -8  10   5      606.22      632.99     23.65 o
  -6  10   5     1203.16     1227.48     34.24 o
  -4  10   5     1152.85     1148.58     52.25 o
  -2  10   5      299.33      301.06     18.04 o
   0  10   5     1107.22     1159.70     32.42 o
   2  10   5     1622.13     1660.83     39.12 o
   4  10   5      567.27      550.69     23.47 o
   6  10   5       84.28       68.53     12.87 o
   8  10   5      165.48      160.99     13.11 o
  10  10   5      261.97      253.52     16.02 o
  12  10   5       27.35       22.46      7.59 o
  14  10   5      347.41      334.46     18.80 o
  16  10   5      316.06      343.20     24.64 o
  18  10   5       99.59       99.06     21.87 o
 -19  11   5       45.74       52.59     11.92 o
 -17  11   5      349.22      386.70     26.08 o
 -15  11   5      701.55      773.97     46.32 o
 -13  11   5        2.24        0.74      8.06 o
 -11  11   5       14.57       18.05     11.55 o
  -9  11   5        6.05        5.78      6.94 o
  -7  11   5     1445.82     1527.95     36.28 o
  -5  11   5      379.16      336.87     19.76 o
  -3  11   5      366.84      391.80     23.00 o
  -1  11   5        2.42       -1.74      7.30 o
   1  11   5        0.71       -6.47      6.47 o
   3  11   5      540.68      551.93     24.93 o
   5  11   5      533.84      549.60     24.71 o
   7  11   5       19.36       13.57      8.18 o
   9  11   5      246.73      221.05     14.93 o
  11  11   5      184.74      192.12     19.75 o
 -44   0   6      109.02       90.05     16.84 o
 -42   0   6     2104.31     2161.48    100.76 o
 -40   0   6      525.67      483.04     36.63 o
 -38   0   6     1650.85     1807.89     87.40 o
 -36   0   6    10179.38    10633.97    172.35 o
 -34   0   6      176.46      175.35     20.37 o
 -32   0   6     3966.38     3757.65    157.53 o
 -30   0   6     2345.86     2377.58     58.69 o
 -28   0   6      944.69      904.54     27.66 o
 -26   0   6      362.00      399.14     17.36 o
 -24   0   6    10211.72    10147.92     93.94 o
 -22   0   6    11835.01    11464.74     93.67 o
 -20   0   6    16047.76    16108.02    130.81 o
 -18   0   6     3249.90     3016.32     37.34 o
 -16   0   6    22679.71    22327.11    161.27 o
 -14   0   6     2931.62     3585.61     32.61 o
 -12   0   6     6814.72     8273.43     59.26 o
 -10   0   6     1617.65     1588.92     16.39 o
  -8   0   6      392.59      202.50      6.18 o
  -6   0   6     6340.15     6377.07     49.93 o
  -4   0   6    16502.51    16854.62    132.72 o
  -2   0   6     7956.40     9201.53     77.90 o
   0   0   6     2155.50     2223.08     25.63 o
   2   0   6      443.84      383.32     10.08 o
   4   0   6      635.07      339.66      7.95 o
   6   0   6        0.17        5.73      2.95 o
   8   0   6    10447.35    10915.47     67.70 o
  10   0   6       31.41       32.12      3.78 o
  12   0   6     8701.09     8721.28     61.61 o
  14   0   6    42993.95    41121.91    248.09 o
  16   0   6    24419.90    23265.19    195.91 o
  18   0   6     1207.75     1229.51     29.25 o
  20   0   6     7645.98     7612.63     88.05 o
  22   0   6      708.39      691.94     25.06 o
  24   0   6      684.00      631.68     23.49 o
  26   0   6       11.64       16.06      7.86 o
  28   0   6       36.55       38.82     10.25 o
  30   0   6        1.52        3.19      9.98 o
  32   0   6       75.26       49.80     14.81 o
  34   0   6     1551.56     1567.33     67.63 o
 -45   1   6       16.83       22.49     13.29 o
 -43   1   6        9.38        1.64      6.80 o
 -41   1   6       17.02       13.43      6.42 o
 -39   1   6       30.32       26.20      7.41 o
 -37   1   6      214.70      212.67     14.30 o
 -35   1   6      513.51      531.80     16.71 o
 -33   1   6      100.17      100.62     11.50 o
 -31   1   6      985.79      897.64     24.96 o
 -29   1   6     4203.55     4024.83     60.95 o
 -27   1   6     7984.31     7741.73     78.47 o
 -25   1   6    14652.95    14652.03    101.60 o
 -23   1   6     9195.58     8975.42     59.43 o
 -21   1   6      295.16      276.06      5.85 o
 -19   1   6      658.69      754.45      7.90 o
 -17   1   6     4785.94     5131.98     26.31 o
 -15   1   6     3273.00     3294.35     20.60 o
 -13   1   6      190.43      100.02      2.66 o
 -11   1   6      765.35      955.62      8.51 o
  -9   1   6    34283.75    36955.61    200.58 o
  -7   1   6    35152.74    37784.89    190.18 o
  -5   1   6     8974.87     8933.63     46.48 o
  -3   1   6     2510.19     2508.49     19.74 o
  -1   1   6     7682.15     8787.05     53.52 o
   1   1   6     3270.06     3236.72     21.91 o
   3   1   6     9302.78     9750.47     58.11 o
   5   1   6     9168.47     9809.71     49.93 o
   7   1   6     9924.41     9945.98     47.43 o
   9   1   6     5696.40     5826.78     31.82 o
  11   1   6       24.41       34.25      4.18 o
  13   1   6       24.39       21.21      3.34 o
  15   1   6      779.12      704.85     10.64 o
  17   1   6        2.38       12.37      3.12 o
  19   1   6      285.01      271.70     11.29 o
  21   1   6      474.19      469.88     13.41 o
  23   1   6        2.61        4.98      4.62 o
  25   1   6     2467.55     2585.17     46.65 o
  27   1   6     5785.49     6004.55     61.23 o
  29   1   6     1803.62     1858.91     35.62 o
  31   1   6      274.61      283.52     20.69 o
  33   1   6        7.20        6.89      8.16 o
  35   1   6       65.50       81.61     13.75 o
 -44   2   6      301.52      246.59     19.07 o
 -42   2   6       87.40       74.87     10.04 o
 -40   2   6     1489.96     1550.05     27.00 o
 -38   2   6     4148.00     4258.59     67.71 o
 -36   2   6      280.18      334.27     17.65 o
 -34   2   6      976.53     1061.85     25.78 o
 -32   2   6     1525.25     1514.99     29.81 o
 -30   2   6      828.88      796.12     20.22 o
 -28   2   6      531.56      536.69     14.54 o
 -26   2   6     3540.80     3524.05     39.84 o
 -24   2   6     4557.95     4590.99     50.39 o
 -22   2   6      872.38      846.26     11.27 o
 -20   2   6     5232.52     4991.82     31.82 o
 -18   2   6    29571.19    29064.35    130.37 o
 -16   2   6     1454.11     1556.18     11.96 o
 -14   2   6    12187.05    12592.57     72.76 o
 -12   2   6     5404.97     5793.79     42.73 o
 -10   2   6      531.91      822.14     11.86 o
  -8   2   6      753.27      586.87      9.95 o
  -6   2   6      907.87      935.49      9.58 o
  -4   2   6     9524.85    10315.90     52.07 o
  -2   2   6     3915.52     3785.88     22.50 o
   0   2   6      437.51      603.21      7.36 o
   2   2   6      369.89      551.87      6.63 o
   4   2   6      703.56      736.67      8.44 o
   6   2   6     8543.15     8032.94     40.46 o
   8   2   6     1033.88     1004.89     10.52 o
  10   2   6      764.50      773.95      9.00 o
  12   2   6    17125.75    16317.20     85.84 o
  14   2   6      208.36      191.75      6.76 o
  16   2   6     8270.89     8208.83     55.22 o
  18   2   6    16821.40    16275.50    104.84 o
  20   2   6      136.48      142.37      8.13 o
  22   2   6      573.66      613.00     14.32 o
  24   2   6      149.15      157.09      9.50 o
  26   2   6      321.13      281.96     20.43 o
  28   2   6      268.55      237.76     15.44 o
  30   2   6       15.30       25.29      7.72 o
  32   2   6      693.98      713.07     38.05 o
  34   2   6       91.93      103.92     19.55 o
 -43   3   6        1.56        7.60      6.11 o
 -41   3   6       28.69       25.27      6.86 o
 -39   3   6       44.18       49.49      8.73 o
 -37   3   6      245.07      257.90     24.85 o
 -35   3   6      102.49       76.89     11.21 o
 -33   3   6      184.75      189.41     12.94 o
 -31   3   6     1810.05     1869.30     35.84 o
 -29   3   6     2509.42     2638.08     36.09 o
 -27   3   6     5136.79     5123.20     53.40 o
 -25   3   6     3240.40     3165.04     37.66 o
 -23   3   6     1397.85     1345.03     21.24 o
 -21   3   6    12225.36    11872.20     82.06 o
 -19   3   6       81.18       72.49      4.20 o
 -17   3   6       62.51       76.10      3.35 o
 -15   3   6     3468.96     3488.84     22.88 o
 -13   3   6      329.74      395.68      6.14 o
 -11   3   6     7930.30     8396.61     53.78 o
  -9   3   6     2139.21     2291.80     17.19 o
  -7   3   6     8872.49     9064.68     46.79 o
  -5   3   6    16868.26    18026.03     78.45 o
  -3   3   6     1454.12     1598.74     11.68 o
  -1   3   6    12289.66    12148.18     57.41 o
   1   3   6        4.89       11.80      2.39 o
   3   3   6      664.48      649.45      7.67 o
   5   3   6     8253.04     8342.66     43.59 o
   7   3   6     5118.07     5247.85     29.99 o
   9   3   6     2681.47     2565.09     20.66 o
  11   3   6     5890.78     5767.98     36.70 o
  13   3   6      203.84      162.40      6.83 o
  15   3   6      810.30      766.20     12.05 o
  17   3   6       18.11        5.78      2.99 o
  19   3   6      190.81      190.03      8.24 o
  21   3   6       44.46       44.62      5.17 o
  23   3   6     3860.70     3885.91     73.30 o
  25   3   6     1506.21     1543.96     45.10 o
  27   3   6      168.90      184.61     13.42 o
  29   3   6     1528.64     1646.65     51.80 o
  31   3   6      358.40      332.47     22.86 o
  33   3   6        1.51       20.00      9.84 o
 -42   4   6      403.96      449.13     24.47 o
 -40   4   6       65.93       67.45      9.01 o
 -38   4   6       11.13       13.37      7.46 o
 -36   4   6      793.90      788.52     25.59 o
 -34   4   6     1229.87     1274.53     31.60 o
 -32   4   6     1470.83     1544.28     45.55 o
 -30   4   6     1666.94     1696.14     31.28 o
 -28   4   6       56.35       80.04     12.80 o
 -26   4   6      497.92      465.23     14.04 o
 -24   4   6      194.80      228.36     10.34 o
 -22   4   6     1875.10     1855.68     24.98 o
 -20   4   6      102.68      115.14      5.58 o
 -18   4   6     1171.96     1193.28     14.52 o
 -16   4   6    23545.69    23724.52    118.03 o
 -14   4   6     1635.28     1583.15     13.19 o
 -12   4   6     1735.83     1771.94     15.18 o
 -10   4   6     6677.37     6633.81     35.25 o
  -8   4   6     1160.94     1266.97     11.32 o
  -6   4   6      243.70      208.13      4.21 o
  -4   4   6        8.06       11.26      1.70 o
  -2   4   6     1021.87     1175.80     11.60 o
   0   4   6       35.25       28.27      2.87 o
   2   4   6       18.45       20.31      2.28 o
   4   4   6      335.57      303.40      6.53 o
   6   4   6     1720.63     1785.00     15.54 o
   8   4   6      393.80      366.53      9.09 o
  10   4   6     7149.63     6775.78     44.96 o
  12   4   6      133.17      134.16      6.42 o
  14   4   6     2573.41     2591.18     26.79 o
  16   4   6      578.06      581.38     12.40 o
  18   4   6      476.09      471.95     12.96 o
  20   4   6     3415.36     3455.04     50.00 o
  22   4   6     1442.28     1406.07     34.40 o
  24   4   6      633.53      629.98     24.14 o
  26   4   6       10.51        2.96      6.47 o
  28   4   6      731.05      731.02     26.18 o
  30   4   6        2.32        4.11      7.61 o
  32   4   6       71.77       76.35     13.54 o
 -41   5   6      182.43      157.83     13.29 o
 -39   5   6      299.98      290.34     15.75 o
 -37   5   6        0.92        4.26      5.99 o
 -35   5   6      656.01      642.99     29.69 o
 -33   5   6     1720.59     1786.28     37.58 o
 -31   5   6       13.65       16.46      5.95 o
 -29   5   6     1987.95     2004.91     34.92 o
 -27   5   6      676.58      720.28     21.13 o
 -25   5   6       26.86       25.74      6.60 o
 -23   5   6     2070.00     2053.11     23.07 o
 -21   5   6     1475.57     1398.54     23.11 o
 -19   5   6     8481.41     8317.59     56.75 o
 -17   5   6       74.07       79.25      4.89 o
 -15   5   6     9915.77    10050.93     59.78 o
 -13   5   6      251.31      230.71      6.61 o
 -11   5   6     2480.68     2582.15     20.23 o
  -9   5   6     4333.83     4283.31     27.76 o
  -7   5   6     2648.68     2696.20     21.46 o
  -5   5   6     1181.33     1247.87     13.48 o
  -3   5   6    16533.57    16787.48     82.46 o
  -1   5   6      708.83      720.10     10.15 o
   1   5   6     6338.39     6226.90     39.34 o
   3   5   6      861.57      837.89     11.40 o
   5   5   6      332.48      351.97      7.94 o
   7   5   6     3702.82     3747.22     28.39 o
   9   5   6     4167.05     4091.91     43.42 o
  11   5   6      720.33      638.72     14.22 o
  13   5   6     1185.47     1198.77     17.35 o
  15   5   6        0.94       -2.80      3.18 o
  17   5   6      298.64      278.37     12.33 o
  19   5   6       22.37       21.03      6.08 o
  21   5   6     3544.79     3644.35     48.86 o
  23   5   6      774.02      727.76     23.25 o
  25   5   6      135.56      130.65     12.58 o
  27   5   6      440.87      458.34     24.95 o
  29   5   6      113.87      124.46     13.32 o
  31   5   6       55.20       32.23     11.47 o
 -38   6   6       88.53       73.02      9.60 o
 -36   6   6       38.71       32.53      7.47 o
 -34   6   6      597.82      608.69     20.60 o
 -32   6   6     2058.27     2175.15     45.45 o
 -30   6   6     1508.68     1661.04     34.52 o
 -28   6   6       71.90       67.44      8.05 o
 -26   6   6      608.72      596.74     17.96 o
 -24   6   6      437.91      451.45     12.89 o
 -22   6   6      420.51      403.41     11.44 o
 -20   6   6      766.54      772.08     15.12 o
 -18   6   6      153.01      172.80      8.19 o
 -16   6   6        2.96        7.96      3.63 o
 -14   6   6     7473.74     7543.81     58.91 o
 -12   6   6     3350.64     3351.82     31.65 o
 -10   6   6     1205.08     1214.29     17.44 o
  -8   6   6     2807.37     2699.83     27.34 o
  -6   6   6      886.94      974.31     14.75 o
  -4   6   6      426.73      374.34      9.87 o
  -2   6   6     4373.27     4459.14     33.00 o
   0   6   6      201.00      168.16      7.22 o
   2   6   6      239.48      251.70      8.71 o
   4   6   6     2066.99     2104.07     21.09 o
   6   6   6      276.52      280.59      8.97 o
   8   6   6      671.81      642.76     11.72 o
  10   6   6     2081.95     2034.18     22.85 o
  12   6   6     3757.67     3776.95     63.01 o
  14   6   6      178.61      166.87      9.69 o
  16   6   6      382.83      378.62     13.94 o
  18   6   6       12.08        7.19      5.26 o
  20   6   6     1023.85     1060.72     24.85 o
  22   6   6     1670.06     1611.32     34.88 o
  24   6   6     1269.79     1207.19     30.93 o
  26   6   6      174.64      135.93     19.12 o
  28   6   6        3.20        0.97      7.54 o
  30   6   6      413.30      438.60     44.98 o
 -37   7   6      437.90      469.43     19.87 o
 -35   7   6      278.14      247.87     14.37 o
 -33   7   6      592.47      558.70     17.70 o
 -31   7   6     2470.31     2538.69     41.47 o
 -29   7   6      277.34      275.69     14.47 o
 -27   7   6      180.32      177.79     11.54 o
 -25   7   6      208.75      213.92     10.45 o
 -23   7   6      508.39      540.93     14.60 o
 -21   7   6     2475.29     2551.40     32.12 o
 -19   7   6      776.28      797.88     24.01 o
 -17   7   6       94.76       84.02      6.82 o
 -15   7   6       51.74       57.22      5.80 o
 -13   7   6     3769.65     3840.99     43.85 o
 -11   7   6     3329.30     3248.42     35.96 o
  -9   7   6     5243.44     5333.55     53.81 o
  -7   7   6      600.17      597.00     18.00 o
  -5   7   6        5.92        2.68      3.31 o
  -3   7   6       13.06        5.70      3.65 o
  -1   7   6     9647.05     9591.29     74.67 o
   1   7   6      906.54      931.50     17.50 o
   3   7   6      527.61      511.14     13.69 o
   5   7   6     2027.42     2058.78     57.80 o
   7   7   6      728.98      722.51     17.61 o
   9   7   6        1.07        3.66      4.07 o
  11   7   6     1632.31     1640.61     26.33 o
  13   7   6      680.35      698.68     17.64 o
  15   7   6     1058.53     1005.48     29.36 o
  17   7   6       21.14       21.86      5.73 o
  19   7   6     1835.60     1873.65     33.71 o
  21   7   6      224.00      218.47     15.51 o
  23   7   6      506.40      524.12     21.76 o
  25   7   6      548.64      537.03     22.70 o
  27   7   6      567.28      605.11     24.31 o
 -34   8   6       62.80       40.92     12.30 o
 -32   8   6      262.82      246.27     19.73 o
 -30   8   6      198.39      204.37     14.29 o
 -28   8   6      507.84      530.85     18.94 o
 -26   8   6       14.34       14.62      5.34 o
 -24   8   6     2154.23     2247.00     31.26 o
 -22   8   6      720.89      748.02     17.38 o
 -20   8   6        8.73        6.74      4.45 o
 -18   8   6        3.74        7.99      4.50 o
 -16   8   6       33.87       43.78      7.24 o
 -14   8   6       33.68       45.46      6.08 o
 -12   8   6     2044.16     2036.19     32.13 o
 -10   8   6     2331.61     2400.30     34.95 o
  -8   8   6     2022.13     2083.13     30.13 o
  -6   8   6        3.46       -4.69      4.69 o
  -4   8   6      740.05      713.68     16.08 o
  -2   8   6        6.82        2.21      4.37 o
   0   8   6      639.14      605.00     20.27 o
   2   8   6      676.58      688.42     19.54 o
   4   8   6     1800.67     1788.75     35.11 o
   6   8   6        4.55        3.46      5.58 o
   8   8   6      351.59      376.64     18.33 o
  10   8   6     1489.09     1580.09     25.47 o
  12   8   6      775.20      826.88     19.01 o
  14   8   6        5.03        9.76      5.50 o
  16   8   6       62.35       50.85      7.59 o
  18   8   6        0.98       -1.99      5.66 o
  20   8   6       76.12       69.44     10.15 o
  22   8   6      269.17      252.26     16.78 o
  24   8   6      893.86      954.84     32.33 o
 -31   9   6      107.77       90.08     18.56 o
 -29   9   6       55.54       96.55     15.72 o
 -27   9   6        3.99       10.91      6.74 o
 -25   9   6        5.18        8.95      5.70 o
 -23   9   6      113.14      129.37     12.66 o
 -21   9   6      464.67      481.53     14.77 o
 -19   9   6      455.07      486.62     14.88 o
 -17   9   6       81.45       89.93      8.06 o
 -15   9   6      176.39      186.97     12.23 o
 -13   9   6       29.48       16.80      6.00 o
 -11   9   6        3.58        6.13      6.83 o
  -9   9   6     1288.78     1333.53     33.78 o
  -7   9   6      436.61      413.63     27.52 o
  -5   9   6      236.88      218.92     16.40 o
  -3   9   6      665.90      688.48     22.08 o
  -1   9   6       85.51       70.74     12.73 o
   1   9   6     1413.09     1497.77     39.18 o
   3   9   6     1132.37     1223.73     32.59 o
   5   9   6       50.59       60.47     10.16 o
   7   9   6       20.33       20.82     10.29 o
   9   9   6      283.73      304.39     19.74 o
  11   9   6        2.83        3.76      5.88 o
  13   9   6     1314.85     1327.02     31.09 o
  15   9   6      413.52      425.84     42.41 o
  17   9   6        6.32       13.79      6.67 o
  19   9   6        9.78        9.70      8.91 o
  21   9   6      295.88      320.38     39.05 o
 -26  10   6        6.20        1.17     20.30 o
 -24  10   6       38.25       39.37     12.48 o
 -22  10   6      859.58      848.36     28.85 o
 -20  10   6      150.59      164.54     15.42 o
 -18  10   6      575.43      527.70     25.61 o
 -16  10   6       14.92       14.25      7.59 o
 -14  10   6        8.66        0.60      6.08 o
 -12  10   6       72.56       63.01     10.70 o
 -10  10   6      676.13      702.97     26.14 o
  -8  10   6       42.87       38.02      9.09 o
  -6  10   6      172.21      161.54     13.75 o
  -4  10   6       21.34       27.66      7.81 o
  -2  10   6       60.71       35.44      9.26 o
   0  10   6      984.08      925.09     29.39 o
   2  10   6      174.76      145.25     14.54 o
   4  10   6      493.31      444.11     22.22 o
   6  10   6        1.39        8.56      7.36 o
   8  10   6      137.42      136.95     18.01 o
  10  10   6       52.60       40.96      8.63 o
  12  10   6       20.13        7.04      6.76 o
  14  10   6      282.03      326.62     20.15 o
  16  10   6       65.07       48.85     17.00 o
 -19  11   6       37.88       45.31     13.67 o
 -17  11   6        4.85        4.79     11.41 o
 -15  11   6      285.38      318.20     25.19 o
 -13  11   6      129.70       80.75     16.59 o
 -11  11   6       10.61        3.15     13.22 o
  -9  11   6        6.55        2.63      8.70 o
  -7  11   6      886.88      892.45     38.44 o
  -5  11   6      274.52      260.37     19.57 o
  -3  11   6       95.24       86.00     12.97 o
  -1  11   6       11.55       19.54      8.97 o
   1  11   6       57.58       44.57     10.17 o
   3  11   6       45.05       24.70      9.23 o
   5  11   6      132.62      147.22     15.56 o
   7  11   6       42.49       31.30      9.75 o
   9  11   6        4.75        6.59      8.19 o
 -45   1   7       84.52       75.59     10.76 o
 -43   1   7       97.92       86.32      9.90 o
 -41   1   7       20.24       13.98      7.56 o
 -39   1   7      791.96      794.19     27.39 o
 -37   1   7      753.53      793.22     26.38 o
 -35   1   7       45.30       43.82      8.58 o
 -33   1   7        7.98        1.80      5.01 o
 -31   1   7     1510.77     1438.57     27.69 o
 -29   1   7       49.31       42.86      5.36 o
 -27   1   7       15.23        8.96      4.46 o
 -25   1   7      348.00      316.73     10.04 o
 -23   1   7     1087.14     1065.80     13.91 o
 -21   1   7     3744.95     3819.93     22.35 o
 -19   1   7     2695.70     2588.99     17.49 o
 -17   1   7     2952.96     3130.42     20.14 o
 -15   1   7     5083.48     5356.73     31.93 o
 -13   1   7    11709.08    12840.10     72.61 o
 -11   1   7    10699.53    11061.83     65.92 o
  -9   1   7    27695.81    30582.08    147.88 o
  -7   1   7     3097.40     3106.72     21.04 o
  -5   1   7       33.79       53.15      2.53 o
  -3   1   7    18798.98    19887.35     98.25 o
  -1   1   7    24821.01    26391.36    132.79 o
   1   1   7     2902.60     3275.47     20.89 o
   3   1   7     3393.73     3765.29     25.17 o
   5   1   7      361.40      320.41      5.60 o
   7   1   7      163.92      125.54      4.33 o
   9   1   7     1302.51     1265.35     12.15 o
  11   1   7      436.77      409.27      7.31 o
  13   1   7      766.46      644.46      9.72 o
  15   1   7      177.80      163.00      7.19 o
  17   1   7      588.40      607.28     11.68 o
  19   1   7      698.51      760.90     17.03 o
  21   1   7      210.22      225.64     10.80 o
  23   1   7      966.83      978.26     19.69 o
  25   1   7      823.26      847.33     19.63 o
  27   1   7     1757.79     1854.93     29.81 o
  29   1   7      404.13      421.73     21.67 o
  31   1   7      142.11      140.58     11.93 o
  33   1   7        9.97       12.67     12.76 o
 -44   2   7     1130.20     1189.94     45.75 o
 -42   2   7      690.13      753.29     25.50 o
 -40   2   7      114.08      134.15     15.64 o
 -38   2   7        8.26       11.70      5.50 o
 -36   2   7     2905.42     2998.77     39.80 o
 -34   2   7        2.02        0.75      4.18 o
 -32   2   7     1904.16     1867.76     28.55 o
 -30   2   7      138.93      130.86      8.58 o
 -28   2   7       61.66       49.97      5.21 o
 -26   2   7       35.62       27.31      4.29 o
 -24   2   7     9487.81     9412.16     64.04 o
 -22   2   7       93.15       96.99      4.50 o
 -20   2   7     3948.19     3973.62     25.67 o
 -18   2   7       18.93       40.98      2.40 o
 -16   2   7      784.01      610.72      8.70 o
 -14   2   7        0.99       10.93      2.36 o
 -12   2   7     1916.53     2160.85     20.65 o
 -10   2   7     6551.53     7325.20     64.27 o
  -8   2   7    10453.87    11046.75     72.91 o
  -6   2   7     4909.28     5208.75     33.40 o
  -4   2   7     2599.85     2444.60     16.41 o
  -2   2   7      174.59      161.75      3.85 o
   0   2   7       66.05      111.86      3.77 o
   2   2   7      231.29      256.16      4.57 o
   4   2   7       89.65       58.49      3.15 o
   6   2   7       98.58      132.22      4.58 o
   8   2   7     3831.03     3849.48     25.99 o
  10   2   7     9781.20     9205.77     51.87 o
  12   2   7    16543.16    15974.80     83.57 o
  14   2   7      296.74      249.34      7.62 o
  16   2   7     1402.11     1303.17     16.86 o
  18   2   7      257.16      257.74     10.04 o
  20   2   7     2225.82     2148.44     27.23 o
  22   2   7        0.22        5.86      4.21 o
  24   2   7     1479.71     1494.16     24.52 o
  26   2   7       20.84       14.38      6.20 o
  28   2   7        1.15        8.40      8.53 o
  30   2   7       70.08       78.52     19.96 o
  32   2   7      124.35      111.16     14.98 o
 -43   3   7      101.28      107.34     11.62 o
 -41   3   7      507.32      525.49     19.36 o
 -39   3   7      320.90      303.08     17.85 o
 -37   3   7      412.07      422.04     16.51 o
 -35   3   7     1539.72     1506.15     27.72 o
 -33   3   7     1447.04     1419.92     29.37 o
 -31   3   7       86.50       89.86      7.84 o
 -29   3   7     3194.81     3187.18     36.40 o
 -27   3   7       64.14       64.07      5.95 o
 -25   3   7     4236.63     4070.76     39.80 o
 -23   3   7      270.99      211.38      7.12 o
 -21   3   7     3223.52     3278.76     27.47 o
 -19   3   7     5960.29     5838.84     56.71 o
 -17   3   7     3020.16     2824.76     20.28 o
 -15   3   7     8443.67     8806.61     49.93 o
 -13   3   7     2372.97     2296.61     21.72 o
 -11   3   7      647.77      673.82      9.60 o
  -9   3   7    10472.19    10250.96     58.78 o
  -7   3   7    22532.77    24063.13    111.35 o
  -5   3   7     9264.11     9707.53     48.80 o
  -3   3   7    11335.80    12041.88     62.65 o
  -1   3   7      424.85      494.85      6.59 o
   1   3   7     5146.07     5248.75     31.34 o
   3   3   7     4513.01     4558.67     26.19 o
   5   3   7       35.20       60.22      3.27 o
   7   3   7     2975.28     2893.61     25.49 o
   9   3   7      552.37      563.59      9.77 o
  11   3   7      247.14      231.27      7.94 o
  13   3   7      590.22      567.49     12.37 o
  15   3   7       54.33       58.96      5.18 o
  17   3   7       92.70       98.47      6.73 o
  19   3   7     1516.04     1537.37     25.14 o
  21   3   7     2898.84     3081.30     40.85 o
  23   3   7     2727.49     2755.90     49.03 o
  25   3   7        0.74        2.94      7.18 o
  27   3   7       12.99       10.50      9.51 o
  29   3   7      945.71      881.53     31.80 o
  31   3   7        4.64        4.78      8.84 o
 -42   4   7     1685.83     1810.75     32.48 o
 -40   4   7     1152.72     1146.58     27.66 o
 -38   4   7      780.49      719.20     21.54 o
 -36   4   7        0.52        9.06      5.83 o
 -34   4   7      145.16      175.13     11.53 o
 -32   4   7        8.11        2.55      4.23 o
 -30   4   7     2748.47     2924.27     36.13 o
 -28   4   7       12.28        9.87      4.86 o
 -26   4   7     2764.98     2759.83     32.32 o
 -24   4   7      370.89      341.52     10.46 o
 -22   4   7     3967.89     3920.13     33.74 o
 -20   4   7     1291.74     1298.41     21.44 o
 -18   4   7     5194.64     4945.89     37.35 o
 -16   4   7        0.52        1.75      1.96 o
 -14   4   7     1852.90     1694.15     16.43 o
 -12   4   7      419.71      386.34      5.75 o
 -10   4   7     3672.46     3456.81     25.34 o
  -8   4   7     6527.31     6671.67     35.92 o
  -6   4   7     2941.57     3330.69     20.31 o
  -4   4   7     2314.29     2734.96     19.45 o
  -2   4   7     1272.30     1072.35     13.27 o
   0   4   7     1574.12     1658.73     16.27 o
   2   4   7      491.89      524.55      8.50 o
   4   4   7       25.69       26.64      2.97 o
   6   4   7     7966.90     7754.08     47.57 o
   8   4   7     9612.81     9340.24     53.33 o
  10   4   7     5264.70     5149.08     40.81 o
  12   4   7      181.00      195.61      8.33 o
  14   4   7     6783.56     6675.96     53.35 o
  16   4   7        0.80        8.15      3.69 o
  18   4   7     5830.64     5708.69     61.98 o
  20   4   7      357.32      340.35     13.39 o
  22   4   7        0.50       12.18      7.20 o
  24   4   7        0.72        3.66      6.97 o
  26   4   7      906.67      918.11     46.63 o
  28   4   7      107.06      108.77     14.96 o
  30   4   7       87.38       77.34     20.23 o
 -41   5   7      235.84      197.80     12.75 o
 -39   5   7       37.06       28.64      7.63 o
 -37   5   7        1.78        6.74      5.66 o
 -35   5   7       10.95        9.73      5.90 o
 -33   5   7     1313.07     1309.24     25.90 o
 -31   5   7     3890.65     3861.77     71.59 o
 -29   5   7       38.85       29.22      5.85 o
 -27   5   7      123.05      119.23      7.99 o
 -25   5   7       40.10       31.85      4.81 o
 -23   5   7        0.02       10.72      5.84 o
 -21   5   7        5.76        0.76      2.67 o
 -19   5   7      732.05      715.16     13.56 o
 -17   5   7     1289.06     1211.37     16.21 o
 -15   5   7      390.71      367.37      9.53 o
 -13   5   7     1169.70     1125.31     15.12 o
 -11   5   7     4113.47     3831.72     30.87 o
  -9   5   7     1338.97     1381.69     14.86 o
  -7   5   7        4.72        5.05      2.40 o
  -5   5   7      281.87      301.26      6.43 o
  -3   5   7      136.81      149.21      5.52 o
  -1   5   7     2258.20     2199.98     21.18 o
   1   5   7     3312.39     3328.56     27.90 o
   3   5   7     5377.67     5461.83     41.71 o
   5   5   7      201.75      197.18      6.81 o
   7   5   7       33.76       19.90      3.66 o
   9   5   7      361.63      391.17      9.93 o
  11   5   7      596.81      574.88     12.57 o
  13   5   7      454.87      453.41     11.32 o
  15   5   7      427.61      417.02     11.75 o
  17   5   7      677.96      660.68     16.43 o
  19   5   7     1606.85     1738.13     34.48 o
  21   5   7      578.75      604.75     22.04 o
  23   5   7      119.05      131.00     13.06 o
  25   5   7      410.74      459.03     23.50 o
  27   5   7        0.62        3.45      8.31 o
  29   5   7       66.26       44.07     11.14 o
 -40   6   7       44.70       19.90     17.88 o
 -38   6   7     1084.49     1096.02     28.57 o
 -36   6   7       59.54       57.78      9.48 o
 -34   6   7       58.67       60.86      7.79 o
 -32   6   7        3.91        3.15      4.81 o
 -30   6   7      888.34      906.20     20.33 o
 -28   6   7      615.42      643.25     16.50 o
 -26   6   7     1032.40     1051.57     26.50 o
 -24   6   7     3592.70     3462.69     89.33 o
 -22   6   7       53.35       61.20     10.32 o
 -20   6   7      386.09      425.48     12.79 o
 -18   6   7     1297.75     1277.70     21.22 o
 -16   6   7     2344.51     2298.24     30.71 o
 -14   6   7      116.99      117.16      7.28 o
 -12   6   7      117.51      114.48      7.43 o
 -10   6   7      105.86      114.05      6.82 o
  -8   6   7     3507.45     3480.52     31.04 o
  -6   6   7     2236.63     2288.85     24.03 o
  -4   6   7        1.46        3.19      3.10 o
  -2   6   7      299.48      332.10     15.58 o
   0   6   7      405.51      359.83     13.40 o
   2   6   7      101.75      101.24      6.48 o
   4   6   7      608.06      579.27     13.05 o
   6   6   7     4523.30     4440.31     42.78 o
   8   6   7       51.80       45.14      4.87 o
  10   6   7      230.24      235.98      9.60 o
  12   6   7     5272.38     5322.77     49.15 o
  14   6   7      121.35       95.62      8.96 o
  16   6   7      134.83      129.79      9.24 o
  18   6   7      688.48      699.49     20.04 o
  20   6   7      753.87      746.22     21.31 o
  22   6   7      381.05      333.07     18.68 o
  24   6   7       25.60       17.01      7.61 o
  26   6   7        1.54        7.50      7.37 o
  28   6   7      165.43      163.90     16.89 o
 -37   7   7      103.14       95.70     13.01 o
 -35   7   7      414.44      404.94     26.37 o
 -33   7   7      305.44      327.93     21.31 o
 -31   7   7      213.24      226.20     17.84 o
 -29   7   7      114.48      112.29     12.84 o
 -27   7   7      115.87       90.94     23.44 o
 -25   7   7      157.63      147.68     13.83 o
 -23   7   7        9.41        5.56      5.03 o
 -21   7   7        0.08       -2.43      4.44 o
 -19   7   7      296.27      313.61     14.00 o
 -17   7   7      151.35      161.44     11.88 o
 -15   7   7     1327.68     1323.48     24.20 o
 -13   7   7     1208.45     1295.81     23.76 o
 -11   7   7      526.95      523.41     14.26 o
  -9   7   7      432.73      403.68     13.39 o
  -7   7   7      157.80      162.89      9.52 o
  -5   7   7      332.86      316.12     10.95 o
  -3   7   7       83.21       79.08      6.85 o
  -1   7   7     1102.34     1130.21     19.80 o
   1   7   7      712.45      746.30     16.13 o
   3   7   7      398.13      420.31     13.00 o
   5   7   7     5368.19     5310.89     53.14 o
   7   7   7      249.69      226.61     11.98 o
   9   7   7      377.19      381.46     15.07 o
  11   7   7      600.71      586.00     15.62 o
  13   7   7       40.97       29.22      7.10 o
  15   7   7       98.60       94.38      8.35 o
  17   7   7      703.66      720.25     20.12 o
  19   7   7      172.87      167.50     12.55 o
  21   7   7        0.02        8.94      6.33 o
  23   7   7      105.07      121.99     12.56 o
  25   7   7        8.21        8.45      7.90 o
 -34   8   7      152.07      137.78     14.51 o
 -32   8   7       70.20       48.10     23.96 o
 -30   8   7       14.27        2.66      6.69 o
 -28   8   7      614.61      643.99     28.61 o
 -26   8   7       40.36       34.94      9.76 o
 -24   8   7      923.88      963.36     22.80 o
 -22   8   7      927.66      929.93     22.25 o
 -20   8   7      435.88      389.49     15.75 o
 -18   8   7        0.25        1.60      5.24 o
 -16   8   7      578.74      605.50     17.73 o
 -14   8   7        2.82        5.10      5.10 o
 -12   8   7      128.74      122.64      9.71 o
 -10   8   7      694.23      734.39     18.79 o
  -8   8   7      208.47      203.84     11.87 o
  -6   8   7       30.70       22.46      5.44 o
  -4   8   7      834.06      805.12     17.47 o
  -2   8   7       37.15       38.87      5.71 o
   0   8   7     1084.95     1098.78     21.26 o
   2   8   7      132.28      118.83     14.53 o
   4   8   7     2138.07     2141.16     43.76 o
   6   8   7      168.67      155.79     12.93 o
   8   8   7     1342.68     1325.43     31.05 o
  10   8   7      333.43      320.80     18.12 o
  12   8   7     1436.90     1434.51     23.81 o
  14   8   7      454.48      521.22     16.17 o
  16   8   7      488.98      502.92     16.66 o
  18   8   7       73.11       58.56      9.14 o
  20   8   7      177.39      153.30     12.16 o
  22   8   7       10.59       21.54      8.09 o
 -31   9   7      203.90      179.02     16.82 o
 -29   9   7       52.72       48.67      9.72 o
 -27   9   7      351.67      345.85     24.28 o
 -25   9   7      213.85      244.62     33.85 o
 -23   9   7      152.38      149.03     11.43 o
 -21   9   7      206.78      224.42     22.30 o
 -19   9   7      326.43      316.44     19.72 o
 -17   9   7       10.04       12.50      5.96 o
 -15   9   7        2.15       -7.14      7.14 o
 -13   9   7     1187.37     1251.17     25.94 o
 -11   9   7     2833.71     2844.90     66.62 o
  -9   9   7       81.34       72.15      8.26 o
  -7   9   7      725.18      699.74     28.07 o
  -5   9   7     1288.54     1294.99     48.68 o
  -3   9   7      857.98      880.28     27.73 o
  -1   9   7       31.41       32.88      7.95 o
   1   9   7      612.90      578.91     23.04 o
   3   9   7     1075.04     1004.14     27.61 o
   5   9   7       23.18       28.41      7.55 o
   7   9   7      464.60      448.62     21.76 o
   9   9   7      465.84      517.77     22.30 o
  11   9   7        0.23        4.10      7.36 o
  13   9   7      212.48      205.64     15.24 o
  15   9   7     1237.01     1229.14     33.87 o
  17   9   7      386.93      370.23     21.97 o
  19   9   7        7.53       16.92      9.47 o
 -26  10   7      218.80      200.89     25.90 o
 -24  10   7      131.07      120.87     31.94 o
 -22  10   7      574.99      614.82     25.31 o
 -20  10   7       15.47       15.27     13.08 o
 -18  10   7      290.50      308.46     19.87 o
 -16  10   7      260.55      280.06     22.82 o
 -14  10   7      259.09      277.53     17.81 o
 -12  10   7      114.88      116.37     13.58 o
 -10  10   7       24.25       25.03      7.98 o
  -8  10   7        3.63        2.89      6.25 o
  -6  10   7       35.87       26.63      8.81 o
  -4  10   7       61.05       61.94     10.55 o
  -2  10   7     1223.35     1264.14     38.64 o
   0  10   7      550.70      529.39     23.65 o
   2  10   7        3.21       -3.22      7.08 o
   4  10   7      280.50      295.31     23.78 o
   6  10   7     1847.12     1955.73     49.49 o
   8  10   7      129.17      146.55     15.23 o
  10  10   7      145.63      131.30     17.51 o
  12  10   7      164.23      183.19     22.69 o
  14  10   7       91.98       69.24     11.58 o
 -19  11   7       75.79       81.00     15.48 o
 -17  11   7       79.45       73.91     12.97 o
 -15  11   7       38.71       41.33     11.40 o
 -13  11   7      197.16      187.04     18.60 o
 -11  11   7      169.08      140.66     16.69 o
  -9  11   7      578.62      550.91     26.74 o
  -7  11   7      164.84      165.09     16.95 o
  -5  11   7      452.22      461.43     26.54 o
  -3  11   7       78.21       97.47     28.02 o
  -1  11   7      725.81      722.21     30.55 o
   1  11   7        5.54        1.95      7.86 o
   3  11   7      128.69       92.97     20.53 o
   5  11   7       69.06       68.66     12.15 o
   7  11   7      190.69      181.01     28.00 o
 -44   0   8      216.94      182.62     40.59 o
 -42   0   8      113.27      170.31     22.21 o
 -40   0   8       22.41       34.57     11.98 o
 -38   0   8      217.76      230.17     37.51 o
 -36   0   8     5268.44     5332.24    103.97 o
 -34   0   8     3011.56     3126.24     71.98 o
 -32   0   8      767.75      813.26     32.35 o
 -30   0   8     1464.79     1444.14     41.79 o
 -28   0   8     2331.96     2332.11     91.75 o
 -26   0   8     2263.89     2292.46     49.50 o
 -24   0   8    10700.43    10610.86     96.09 o
 -22   0   8     1798.58     1654.63     24.73 o
 -20   0   8     3648.99     3863.29     32.17 o
 -18   0   8       21.67        9.53      2.11 o
 -16   0   8     8003.11     7512.57     48.34 o
 -14   0   8    28761.42    31037.00    187.42 o
 -12   0   8    28984.46    31656.70    216.13 o
 -10   0   8    17563.38    18061.61    105.25 o
  -8   0   8    11787.37    11885.40    104.08 o
  -6   0   8      620.34      638.95      9.92 o
  -4   0   8     2142.97     1799.94     21.02 o
  -2   0   8     1991.89     1909.66     19.28 o
   0   0   8      784.96      746.33     12.78 o
   2   0   8      105.26      124.98      7.82 o
   4   0   8    12151.96    11892.05     88.01 o
   6   0   8     3220.95     2974.25     26.43 o
   8   0   8    26996.43    26463.38    165.45 o
  10   0   8      644.42      664.39     25.62 o
  12   0   8    10852.18     9977.54     78.25 o
  14   0   8      458.64      465.72     14.53 o
  16   0   8      592.42      579.85     15.93 o
  18   0   8       94.24       94.93      9.70 o
  20   0   8     5986.89     5937.71     75.65 o
  22   0   8     1099.86     1081.96     28.15 o
  24   0   8     4266.05     4298.06     69.26 o
  26   0   8       54.20       39.47     10.25 o
  28   0   8      396.60      400.57     20.50 o
  30   0   8     1867.88     1823.07     99.98 o
  32   0   8      246.00      359.06     54.47 o
 -45   1   8      371.14      359.19     25.89 o
 -43   1   8      128.48      118.34     13.70 o
 -41   1   8        2.26        0.32      6.60 o
 -39   1   8     1253.68     1263.15     33.66 o
 -37   1   8      707.76      629.27     22.80 o
 -35   1   8      317.83      281.40     17.13 o
 -33   1   8      390.21      394.29     17.19 o
 -31   1   8       60.20       55.27      7.61 o
 -29   1   8       64.23       39.20      6.12 o
 -27   1   8      289.42      339.38     11.11 o
 -25   1   8    12316.77    12215.38     98.11 o
 -23   1   8    16547.71    16229.76    106.90 o
 -21   1   8     1506.14     1462.61     14.51 o
 -19   1   8     1154.91     1140.93     11.33 o
 -17   1   8      440.34      411.14      8.58 o
 -15   1   8     1676.01     1748.64     13.84 o
 -13   1   8      298.45      374.96      5.57 o
 -11   1   8     6568.13     7443.64     48.09 o
  -9   1   8     1849.00     1971.81     14.89 o
  -7   1   8     3933.34     4301.90     24.01 o
  -5   1   8    23738.83    25064.90    108.58 o
  -3   1   8    15309.74    15099.08     77.09 o
  -1   1   8     1426.40     1227.75     13.32 o
   1   1   8      476.32      685.21      9.23 o
   3   1   8      646.84      680.71      8.38 o
   5   1   8     1199.95     1185.03     12.34 o
   7   1   8      995.88      940.10     11.38 o
   9   1   8     5394.20     5154.19     33.78 o
  11   1   8       74.96       79.79      4.19 o
  13   1   8       31.54       28.07      3.15 o
  15   1   8      561.96      582.29     10.80 o
  17   1   8     2989.63     2953.69     28.09 o
  19   1   8     3434.90     3376.63     34.47 o
  21   1   8      455.42      464.43     15.71 o
  23   1   8      202.07      210.40     11.09 o
  25   1   8        0.35        2.64      5.14 o
  27   1   8      721.92      736.72     18.64 o
  29   1   8      501.26      507.91     22.36 o
  31   1   8      450.20      465.29     27.01 o
 -44   2   8     1735.52     1820.67     45.94 o
 -42   2   8       26.04        3.89      6.20 o
 -40   2   8      355.06      374.49     24.96 o
 -38   2   8     1172.06     1115.83     29.94 o
 -36   2   8      126.26      122.59     12.11 o
 -34   2   8      604.41      615.63     31.86 o
 -32   2   8     2425.80     2436.61     34.60 o
 -30   2   8     1449.27     1438.90     31.21 o
 -28   2   8       25.78       21.86      4.10 o
 -26   2   8      991.40      991.18     16.54 o
 -24   2   8     1066.10     1053.54     15.26 o
 -22   2   8      529.32      469.32      8.41 o
 -20   2   8      455.04      420.48      8.75 o
 -18   2   8     4421.65     4429.32     32.08 o
 -16   2   8     4512.98     4523.14     42.24 o
 -14   2   8    13765.51    13705.28     89.07 o
 -12   2   8    16275.05    17100.03    106.95 o
 -10   2   8      387.22      561.06     11.68 o
  -8   2   8     3504.96     3359.70     37.19 o
  -6   2   8      131.91      114.51      4.01 o
  -4   2   8     4166.69     4188.83     25.46 o
  -2   2   8     1374.30     1117.05     10.17 o
   0   2   8      418.90      394.69      6.31 o
   2   2   8      603.16      600.88      7.06 o
   4   2   8       23.13       17.46      4.59 o
   6   2   8    20522.19    20172.70     92.49 o
   8   2   8      124.82      164.94      6.02 o
  10   2   8      227.86      246.66      7.58 o
  12   2   8     2024.69     2035.89     21.71 o
  14   2   8     3154.39     3105.86     30.56 o
  16   2   8       61.99       45.28      5.26 o
  18   2   8     1823.86     1842.60     29.76 o
  20   2   8      110.14      108.61      8.53 o
  22   2   8        0.23       13.83      6.13 o
  24   2   8      989.72      960.35     22.70 o
  26   2   8     1960.79     1967.78     33.33 o
  28   2   8      654.90      618.95     30.45 o
  30   2   8       11.90       -6.35      7.14 o
  32   2   8      323.05      314.99     22.07 o
 -43   3   8       18.60       18.93      8.35 o
 -41   3   8      257.93      254.35     15.94 o
 -39   3   8       78.48       73.80      7.95 o
 -37   3   8      491.98      463.04     15.86 o
 -35   3   8      438.32      437.97     15.11 o
 -33   3   8       40.74       29.82      9.37 o
 -31   3   8      321.61      320.50     11.85 o
 -29   3   8        1.47        6.71      3.54 o
 -27   3   8     3699.71     3697.53     37.38 o
 -25   3   8      859.86      888.41     13.00 o
 -23   3   8        0.21        3.90      3.02 o
 -21   3   8     4477.95     4283.00     38.57 o
 -19   3   8     7430.44     7194.30     45.40 o
 -17   3   8      561.52      532.90     13.51 o
 -15   3   8      225.28      301.77      7.82 o
 -13   3   8        1.65       -0.56      2.28 o
 -11   3   8     3338.30     3442.00     29.33 o
  -9   3   8      576.63      564.21     10.06 o
  -7   3   8    16101.30    16355.35     78.95 o
  -5   3   8      670.51      559.67      7.41 o
  -3   3   8       30.58       14.08      1.84 o
  -1   3   8     9998.13    10013.72     49.82 o
   1   3   8     2596.94     2583.60     19.53 o
   3   3   8     2236.18     2397.69     16.96 o
   5   3   8     1238.58     1136.59     12.28 o
   7   3   8      100.99       94.87      4.56 o
   9   3   8     2348.69     2166.55     21.99 o
  11   3   8     1364.53     1348.89     18.19 o
  13   3   8       59.97       71.63      5.70 o
  15   3   8      151.11      155.34      8.36 o
  17   3   8      663.08      673.93     14.90 o
  19   3   8      344.25      358.45     20.13 o
  21   3   8        5.84        7.07      5.13 o
  23   3   8      919.48      946.71     22.16 o
  25   3   8      299.16      325.15     18.76 o
  27   3   8       80.93       81.66     12.06 o
  29   3   8      338.65      352.68     23.86 o
  31   3   8       65.47       58.16     12.47 o
 -42   4   8      766.89      797.59     31.22 o
 -40   4   8     1583.36     1607.62     41.76 o
 -38   4   8        1.84        1.53      5.03 o
 -36   4   8       46.26       31.87      7.00 o
 -34   4   8       91.04      100.59      8.53 o
 -32   4   8      270.82      261.56     11.30 o
 -30   4   8     2370.14     2431.31     30.73 o
 -28   4   8      276.15      288.90     10.08 o
 -26   4   8      250.95      269.49     12.18 o
 -24   4   8        5.61        4.95      3.85 o
 -22   4   8     1357.80     1415.37     22.95 o
 -20   4   8      671.90      651.28     14.78 o
 -18   4   8      601.37      637.07     10.70 o
 -16   4   8     2524.64     2614.10     28.39 o
 -14   4   8      636.11      654.50     11.61 o
 -12   4   8      386.00      360.88      8.98 o
 -10   4   8     2385.82     2324.82     23.38 o
  -8   4   8     1086.16     1180.33     13.65 o
  -6   4   8     1086.66     1092.79     10.20 o
  -4   4   8      407.62      415.84      7.11 o
  -2   4   8     6669.08     6719.83     38.50 o
   0   4   8       81.79       92.29      4.64 o
   2   4   8      215.75      203.74      7.83 o
   4   4   8     4508.80     4413.11     30.78 o
   6   4   8     2403.83     2306.10     21.20 o
   8   4   8       21.81       23.61      3.36 o
  10   4   8      845.15      860.32     16.47 o
  12   4   8     1368.27     1338.32     19.69 o
  14   4   8     1811.02     1745.78     23.48 o
  16   4   8      297.90      275.70     13.77 o
  18   4   8      129.88      126.88      8.50 o
  20   4   8        0.38       -5.61      5.61 o
  22   4   8      109.39      103.62     13.51 o
  24   4   8      170.37      168.07     15.32 o
  26   4   8       80.15       68.99     11.52 o
  28   4   8       10.76        6.35      8.28 o
  30   4   8      406.21      410.24     52.07 o
 -41   5   8       50.26       49.41     10.42 o
 -39   5   8      164.25      151.65     17.75 o
 -37   5   8      237.44      247.19     12.58 o
 -35   5   8        7.27        6.58      7.25 o
 -33   5   8      165.51      165.64     15.32 o
 -31   5   8        0.42        7.78      5.75 o
 -29   5   8     4364.51     4336.83     52.84 o
 -27   5   8        0.28        5.15      4.60 o
 -25   5   8     1028.17     1007.22     24.40 o
 -23   5   8      504.42      494.24     13.85 o
 -21   5   8      257.15      251.50     10.59 o
 -19   5   8     1076.67     1116.16     15.73 o
 -17   5   8    15667.50    15571.44    111.90 o
 -15   5   8      248.59      231.20      7.54 o
 -13   5   8     2453.32     2401.29     23.44 o
 -11   5   8     1499.38     1576.61     17.51 o
  -9   5   8     9981.93     9762.26     61.38 o
  -7   5   8     1441.44     1429.68     17.51 o
  -5   5   8      207.36      205.15      9.53 o
  -3   5   8     2985.96     2999.61     26.82 o
  -1   5   8      677.80      685.16     11.97 o
   1   5   8     1392.68     1421.64     17.18 o
   3   5   8    10191.91     9918.30     61.72 o
   5   5   8      121.27      134.05      7.60 o
   7   5   8     1980.42     1932.92     23.05 o
   9   5   8        7.39       10.35      3.67 o
  11   5   8     1379.08     1347.65     19.01 o
  13   5   8       30.13       26.72      4.43 o
  15   5   8      216.43      234.17     10.43 o
  17   5   8      124.97      121.52      8.40 o
  19   5   8     1302.09     1245.04     28.87 o
  21   5   8      928.31      870.64     86.65 o
  23   5   8      484.77      474.17     22.31 o
  25   5   8      199.20      169.74     16.06 o
  27   5   8      323.02      281.09     20.12 o
  29   5   8      477.63      473.17     46.31 o
 -40   6   8      503.84      476.21     29.28 o
 -38   6   8       13.61       16.14      8.38 o
 -36   6   8       47.78       44.11     11.33 o
 -34   6   8        0.41        3.87      6.34 o
 -32   6   8      120.64      124.96     12.14 o
 -30   6   8      750.19      803.75     24.09 o
 -28   6   8     1640.23     1651.32     33.89 o
 -26   6   8       40.92       44.99      7.66 o
 -24   6   8      936.98      963.80     27.50 o
 -22   6   8      820.98      831.37     23.87 o
 -20   6   8      880.88      907.41     18.26 o
 -18   6   8      780.04      811.75     18.32 o
 -16   6   8      610.10      588.73     13.17 o
 -14   6   8      483.19      494.81     11.53 o
 -12   6   8      692.90      666.10     15.53 o
 -10   6   8     1026.85      950.02     15.91 o
  -8   6   8     1445.13     1366.67     19.45 o
  -6   6   8      517.53      491.00     13.73 o
  -4   6   8       12.95       23.56      4.17 o
  -2   6   8     1001.99     1016.19     19.13 o
   0   6   8     5336.07     5285.82     45.87 o
   2   6   8     2547.79     2494.63     30.19 o
   4   6   8     1671.96     1666.63     24.19 o
   6   6   8     1480.04     1446.70     24.11 o
   8   6   8      127.28      123.34      6.83 o
  10   6   8      130.09      123.30      9.72 o
  12   6   8      347.91      378.65     11.40 o
  14   6   8     3488.18     3566.29     40.62 o
  16   6   8      621.36      623.50     19.91 o
  18   6   8       17.10       29.54      7.75 o
  20   6   8      287.11      297.49     17.35 o
  22   6   8      170.71      157.30     13.56 o
  24   6   8       43.26       44.26     10.76 o
  26   6   8       46.67       51.84     11.17 o
 -37   7   8       16.23       13.83     10.36 o
 -35   7   8      253.15      267.90     21.97 o
 -33   7   8        9.45       17.37      8.70 o
 -31   7   8     1899.05     1958.29     47.95 o
 -29   7   8       15.16       18.51      8.10 o
 -27   7   8       36.96       43.97     14.64 o
 -25   7   8       68.81       42.37      9.36 o
 -23   7   8     1348.62     1407.01     56.28 o
 -21   7   8      349.75      357.72     13.65 o
 -19   7   8     2762.18     2696.03     34.61 o
 -17   7   8      102.95       89.44      7.44 o
 -15   7   8     2792.88     2841.48     37.35 o
 -13   7   8       17.60       13.52      6.37 o
 -11   7   8     5265.02     5235.70     49.26 o
  -9   7   8      203.36      207.97     10.19 o
  -7   7   8      773.87      776.17     16.45 o
  -5   7   8       68.87       61.32      7.42 o
  -3   7   8     1399.55     1420.11     23.95 o
  -1   7   8      933.06      950.35     19.54 o
   1   7   8      506.72      522.49     14.45 o
   3   7   8       63.14       83.80      7.17 o
   5   7   8      990.75     1057.34     21.09 o
   7   7   8       48.87       37.64      6.16 o
   9   7   8      661.52      679.01     26.09 o
  11   7   8      353.78      360.15     14.33 o
  13   7   8     1240.30     1241.35     21.98 o
  15   7   8      475.68      502.56     20.06 o
  17   7   8     1430.75     1455.56     25.86 o
  19   7   8      249.17      251.62     16.91 o
  21   7   8      114.00      112.44     16.76 o
  23   7   8      211.26      219.41     17.43 o
 -34   8   8       36.99       38.04     14.98 o
 -32   8   8       77.46       81.89     16.23 o
 -30   8   8       93.90       93.72     12.38 o
 -28   8   8       65.85       57.59     10.41 o
 -26   8   8      974.91      905.11     29.08 o
 -24   8   8        0.14        3.67      6.31 o
 -22   8   8      390.15      385.60     15.10 o
 -20   8   8     1090.67     1130.97     39.16 o
 -18   8   8      312.52      319.91     14.40 o
 -16   8   8      593.11      562.46     18.91 o
 -14   8   8       40.91       41.66      6.73 o
 -12   8   8        0.87        0.03      4.59 o
 -10   8   8      478.64      437.38     14.94 o
  -8   8   8      574.06      576.49     24.09 o
  -6   8   8     1140.02     1156.60     22.51 o
  -4   8   8      240.44      235.22     12.08 o
  -2   8   8      354.88      342.26     13.70 o
   0   8   8      188.06      204.02     11.30 o
   2   8   8      109.54      134.25      9.98 o
   4   8   8      108.47       91.59     10.36 o
   6   8   8       90.05      120.06     13.10 o
   8   8   8      330.15      296.49     17.75 o
  10   8   8       30.88       26.35      9.38 o
  12   8   8      586.82      622.98     33.11 o
  14   8   8       16.76       22.36      7.04 o
  16   8   8      393.39      447.44     19.90 o
  18   8   8      114.60      107.62     10.40 o
  20   8   8      229.21      247.74     15.05 o
  22   8   8       70.59       63.72     21.05 o
 -31   9   8        0.10        5.69      9.65 o
 -29   9   8      237.27      226.75     27.57 o
 -27   9   8        6.30       10.90      8.29 o
 -25   9   8      130.49      128.34     14.34 o
 -23   9   8      562.47      589.37     22.83 o
 -21   9   8       24.03       35.56      7.20 o
 -19   9   8      168.17      150.41     11.34 o
 -17   9   8      366.29      403.82     16.65 o
 -15   9   8        0.21       -0.71      5.20 o
 -13   9   8       33.98       33.64      6.93 o
 -11   9   8       30.54       29.52      6.76 o
  -9   9   8      543.97      558.59     17.85 o
  -7   9   8       11.93       10.54      5.80 o
  -5   9   8      197.16      200.40     12.48 o
  -3   9   8       97.91      105.81     11.54 o
  -1   9   8      419.58      389.68     21.98 o
   1   9   8      117.09       66.05     10.21 o
   3   9   8      323.73      296.13     24.97 o
   5   9   8      480.69      528.53     35.54 o
   7   9   8       42.95       55.74      9.75 o
   9   9   8       43.44       44.69      9.46 o
  11   9   8       82.85       79.08     11.58 o
  13   9   8       90.23       88.79     10.53 o
  15   9   8        0.01        2.95      7.52 o
  17   9   8        8.87       17.70      8.61 o
 -26  10   8       14.47        6.76     12.30 o
 -24  10   8      311.80      279.83     24.86 o
 -22  10   8      113.38      120.65     17.35 o
 -20  10   8        0.63       -8.81     10.46 o
 -18  10   8        0.33        4.36      8.37 o
 -16  10   8      258.40      287.24     17.83 o
 -14  10   8      529.37      474.83     21.62 o
 -12  10   8       47.73       40.45      9.00 o
 -10  10   8      575.02      575.63     32.47 o
  -8  10   8       22.74       30.48      8.65 o
  -6  10   8        8.38       13.77      9.88 o
  -4  10   8       21.55       31.01      8.68 o
  -2  10   8       13.72       20.93     11.75 o
   0  10   8       81.11       71.16     16.50 o
   2  10   8       34.91       18.19      9.59 o
   4  10   8      115.58      121.51     15.42 o
   6  10   8      182.46      169.83     18.07 o
   8  10   8       14.20       19.89     14.43 o
  10  10   8       88.26       84.70     12.51 o
  12  10   8      204.38      177.23     14.87 o
 -17  11   8      437.85      444.00     40.94 o
 -15  11   8       38.40       33.04     10.87 o
 -13  11   8        6.83       10.09      9.15 o
 -11  11   8      194.72      158.94     17.56 o
  -9  11   8      277.36      220.72     19.83 o
  -7  11   8        1.22       -5.32      7.46 o
  -5  11   8        9.90        8.70      8.53 o
  -3  11   8      343.61      316.28     23.84 o
  -1  11   8       58.36       40.89     11.32 o
   1  11   8       22.47       17.47      9.96 o
   3  11   8        0.40        6.70      9.69 o
   5  11   8        4.55        0.15     10.78 o
 -45   1   9      309.66      299.97     19.99 o
 -43   1   9      206.58      177.07     18.97 o
 -41   1   9      836.49      837.99     27.46 o
 -39   1   9     1018.16     1101.64     30.26 o
 -37   1   9        6.23       -4.09      4.93 o
 -35   1   9       32.12       32.43      7.00 o
 -33   1   9      112.18      104.22     10.27 o
 -31   1   9      441.44      463.55     19.12 o
 -29   1   9        2.89        1.33      3.44 o
 -27   1   9     5614.12     5491.76     57.12 o
 -25   1   9      487.11      538.43     12.58 o
 -23   1   9    19331.23    19137.37    114.64 o
 -21   1   9      174.03      153.24      4.86 o
 -19   1   9     3230.15     3269.64     24.41 o
 -17   1   9     2489.98     2528.02     16.03 o
 -15   1   9     1295.53     1415.28     12.42 o
 -13   1   9     4508.67     4528.13     29.46 o
 -11   1   9     6022.09     6049.22     35.92 o
  -9   1   9       50.21       94.45      3.43 o
  -7   1   9     2198.58     2139.89     13.17 o
  -5   1   9      203.85      195.31      4.03 o
  -3   1   9     9532.01     9537.47     52.07 o
  -1   1   9      834.56      789.00     11.34 o
   1   1   9       69.26       56.20      4.38 o
   3   1   9      187.02      187.59      5.58 o
   5   1   9     8968.80     8573.95     49.29 o
   7   1   9      293.37      271.03      7.06 o
   9   1   9     3885.23     3808.28     29.69 o
  11   1   9     1235.98     1279.07     17.92 o
  13   1   9     2873.11     2838.20     25.30 o
  15   1   9      331.67      342.53     10.39 o
  17   1   9      477.95      464.89     12.76 o
  19   1   9       15.22       12.44      4.92 o
  21   1   9     1201.55     1159.09     24.29 o
  23   1   9     1718.34     1732.04     34.43 o
  25   1   9      286.58      271.82     14.68 o
  27   1   9       49.35       56.71      8.77 o
  29   1   9        7.03       14.27      8.13 o
  31   1   9       16.96       23.89     14.37 o
 -44   2   9       20.20       27.44      7.87 o
 -42   2   9       13.78       16.70      7.81 o
 -40   2   9     1205.15     1244.87     32.40 o
 -38   2   9     1828.58     1856.69     38.96 o
 -36   2   9      152.89      175.60     15.66 o
 -34   2   9     1774.28     1710.12     41.59 o
 -32   2   9      145.74      133.23     10.76 o
 -30   2   9       64.11       70.85      7.00 o
 -28   2   9      506.13      515.90     11.00 o
 -26   2   9     4365.53     4483.69     36.37 o
 -24   2   9      453.89      465.75     10.73 o
 -22   2   9      104.34      106.47      5.80 o
 -20   2   9     2369.35     2309.00     19.93 o
 -18   2   9     6470.01     6505.17     44.87 o
 -16   2   9     1991.85     2242.20     18.70 o
 -14   2   9      256.50      231.00      6.26 o
 -12   2   9     1600.71     1604.43     17.93 o
 -10   2   9     3691.90     3966.86     30.48 o
  -8   2   9      977.96      835.54     10.45 o
  -6   2   9     4685.73     4750.73     30.68 o
  -4   2   9        7.96        4.99      1.65 o
  -2   2   9      294.47      296.69      5.90 o
   0   2   9     6131.66     6127.51     36.02 o
   2   2   9     4203.48     4184.80     26.03 o
   4   2   9     1590.82     1532.07     14.49 o
   6   2   9        0.21        7.14      3.42 o
   8   2   9     3299.88     3180.31     26.43 o
  10   2   9     1829.05     1680.72     18.48 o
  12   2   9      178.44      186.16      8.31 o
  14   2   9      406.18      381.57     12.82 o
  16   2   9     1413.64     1368.16     21.31 o
  18   2   9      634.53      636.39     17.30 o
  20   2   9     1999.97     1974.83     33.73 o
  22   2   9      184.09      184.09     12.27 o
  24   2   9        0.11        4.77      5.87 o
  26   2   9      226.11      235.45     15.79 o
  28   2   9      304.26      298.13     19.46 o
  30   2   9      834.24      810.25     55.39 o
 -43   3   9       80.80       84.45     11.02 o
 -41   3   9       24.87       23.78      6.75 o
 -39   3   9      501.33      496.99     20.93 o
 -37   3   9      430.14      445.00     17.73 o
 -35   3   9      189.78      176.03     15.37 o
 -33   3   9        5.47        4.44      5.07 o
 -31   3   9      489.73      517.80     14.36 o
 -29   3   9    11492.46    11659.02     98.14 o
 -27   3   9      715.52      761.86     20.81 o
 -25   3   9     1295.84     1302.16     21.28 o
 -23   3   9        2.20        1.25      2.67 o
 -21   3   9     7238.04     7043.46     55.02 o
 -19   3   9     3701.99     3759.66     32.61 o
 -17   3   9    12175.42    12037.90     77.09 o
 -15   3   9     2891.38     2947.60     27.53 o
 -13   3   9     1404.20     1381.10     17.30 o
 -11   3   9      396.43      453.47      9.40 o
  -9   3   9     4582.17     4405.28     34.41 o
  -7   3   9     2045.72     1996.93     16.53 o
  -5   3   9        1.61        2.85      1.43 o
  -3   3   9      454.18      528.24      8.15 o
  -1   3   9     7228.54     6850.08     39.46 o
   1   3   9       38.07       40.04      3.33 o
   3   3   9    10413.51    10137.79     56.55 o
   5   3   9     1673.16     1578.77     16.37 o
   7   3   9      780.94      770.00     11.71 o
   9   3   9      128.94      132.14      6.28 o
  11   3   9     5838.85     5766.50     45.58 o
  13   3   9      904.37      942.20     16.13 o
  15   3   9     1745.21     1704.91     23.63 o
  17   3   9       92.57       83.85      7.10 o
  19   3   9     2018.29     2005.11     30.52 o
  21   3   9      517.96      525.39     16.36 o
  23   3   9      159.16      175.19     12.00 o
  25   3   9      645.02      649.62     31.16 o
  27   3   9      832.03      822.58     26.10 o
  29   3   9       62.21       46.69     10.30 o
 -42   4   9      936.42      947.71     36.25 o
 -40   4   9      800.23      809.35     32.19 o
 -38   4   9        0.41        1.44      6.17 o
 -36   4   9      599.29      643.40     20.32 o
 -34   4   9      234.77      206.54     13.60 o
 -32   4   9     4065.57     4172.28     50.55 o
 -30   4   9      450.74      428.79     15.23 o
 -28   4   9     3314.79     3285.66     45.39 o
 -26   4   9      204.04      205.54     10.97 o
 -24   4   9      551.43      522.48     14.47 o
 -22   4   9     1908.20     1827.93     24.86 o
 -20   4   9     1764.27     1775.52     21.73 o
 -18   4   9     4506.59     4553.10     42.42 o
 -16   4   9     6013.20     6195.19     50.80 o
 -14   4   9      773.28      800.74     14.11 o
 -12   4   9     4592.57     4492.53     33.91 o
 -10   4   9      823.57      795.50     11.35 o
  -8   4   9       37.25       51.44      3.11 o
  -6   4   9       23.45       15.63      2.02 o
  -4   4   9     4412.40     4236.78     28.04 o
  -2   4   9     1845.28     1799.58     17.54 o
   0   4   9      970.97     1013.41     12.70 o
   2   4   9     6576.56     6503.36     42.10 o
   4   4   9     3348.47     3408.45     28.67 o
   6   4   9     1434.30     1400.54     16.52 o
   8   4   9      337.07      325.64      9.77 o
  10   4   9       76.73       66.88      5.46 o
  12   4   9      484.11      524.87     13.22 o
  14   4   9     1972.60     2018.87     26.05 o
  16   4   9     1333.59     1353.55     21.55 o
  18   4   9      330.27      321.29     13.39 o
  20   4   9      141.06      141.69     10.24 o
  22   4   9      712.10      729.11     22.01 o
  24   4   9     1246.46     1328.08     32.31 o
  26   4   9      254.36      245.27     20.07 o
  28   4   9      130.14      100.84     13.63 o
 -41   5   9        8.76        0.41      7.51 o
 -39   5   9      208.78      205.57     16.70 o
 -37   5   9      103.87      105.80     18.04 o
 -35   5   9      270.21      224.01     16.43 o
 -33   5   9       35.32       42.52      8.24 o
 -31   5   9     2745.30     2796.99     41.07 o
 -29   5   9      644.18      654.84     20.09 o
 -27   5   9     1110.64     1124.71     22.21 o
 -25   5   9      150.82      139.84      9.22 o
 -23   5   9      480.75      446.67     13.41 o
 -21   5   9       52.21       50.09      5.83 o
 -19   5   9        0.90        6.10      3.16 o
 -17   5   9      648.21      638.85     13.40 o
 -15   5   9      834.12      821.96     12.64 o
 -13   5   9      270.17      253.77      7.57 o
 -11   5   9     3173.32     3043.56     27.45 o
  -9   5   9     2875.18     2822.74     26.55 o
  -7   5   9        4.45        6.61      2.75 o
  -5   5   9      256.71      235.72      7.13 o
  -3   5   9       33.15       43.06      5.14 o
  -1   5   9      633.28      714.75     13.81 o
   1   5   9      226.63      232.54      9.56 o
   3   5   9      153.69      144.83      7.83 o
   5   5   9     1429.48     1470.97     20.98 o
   7   5   9       59.63       65.20      6.45 o
   9   5   9        0.18       -2.68      3.37 o
  11   5   9      569.03      590.46     14.11 o
  13   5   9     3340.54     3345.36     35.14 o
  15   5   9        0.77        3.33      4.11 o
  17   5   9        2.70        6.66      4.58 o
  19   5   9       84.14       96.71     10.05 o
  21   5   9        0.05       11.79      7.01 o
  23   5   9       91.95       78.77     14.84 o
  25   5   9      345.30      334.03     21.27 o
  27   5   9       31.19       37.55     14.57 o
 -40   6   9        0.88        2.58      7.83 o
 -38   6   9      670.05      719.45     26.71 o
 -36   6   9       85.11       47.05     10.10 o
 -34   6   9        3.48        5.34      6.42 o
 -32   6   9     1459.36     1474.84     33.17 o
 -30   6   9      402.75      410.75     20.47 o
 -28   6   9      829.05      820.80     23.40 o
 -26   6   9      609.26      599.65     20.41 o
 -24   6   9      458.66      455.07     17.12 o
 -22   6   9      148.76      134.53     10.60 o
 -20   6   9     2582.20     2583.84     38.96 o
 -18   6   9     1335.42     1433.71     23.40 o
 -16   6   9      531.45      536.71     11.83 o
 -14   6   9      655.27      619.69     13.43 o
 -12   6   9      547.62      521.16     11.33 o
 -10   6   9     1138.24     1140.98     17.56 o
  -8   6   9      171.56      175.92      8.09 o
  -6   6   9        0.96       -1.88      2.97 o
  -4   6   9      459.53      430.82     11.71 o
  -2   6   9     1897.16     1860.32     24.23 o
   0   6   9     3301.84     3288.26     36.15 o
   2   6   9     1404.74     1439.46     22.79 o
   4   6   9     1358.53     1388.39     23.80 o
   6   6   9     1526.14     1585.23     27.72 o
   8   6   9      696.23      727.58     17.52 o
  10   6   9       27.11       31.02      6.47 o
  12   6   9      274.65      304.06     10.99 o
  14   6   9        7.97        3.35      4.44 o
  16   6   9       27.58       29.80      6.58 o
  18   6   9      293.40      319.28     20.61 o
  20   6   9      564.14      585.68     21.16 o
  22   6   9      115.23      119.87     12.15 o
  24   6   9      145.45      130.94     14.41 o
 -37   7   9      170.34      150.12     15.32 o
 -35   7   9      171.22      119.86     14.07 o
 -33   7   9      393.09      380.23     25.18 o
 -31   7   9      105.72       91.35     11.16 o
 -29   7   9       81.71       93.44     11.11 o
 -27   7   9       15.09        4.57      6.08 o
 -25   7   9      866.86      848.17     24.10 o
 -23   7   9      595.79      542.79     32.09 o
 -21   7   9      245.11      258.64     15.22 o
 -19   7   9        6.59        5.51      4.46 o
 -17   7   9      490.65      458.94     13.27 o
 -15   7   9     1022.73     1035.67     18.21 o
 -13   7   9      276.89      303.22     10.95 o
 -11   7   9      149.35      152.42      9.05 o
  -9   7   9        5.53        8.13      4.10 o
  -7   7   9     1016.94     1024.18     19.21 o
  -5   7   9      133.31      148.73      9.07 o
  -3   7   9       32.38       28.51      5.44 o
  -1   7   9     1857.51     1814.32     29.78 o
   1   7   9       48.51       36.28      6.13 o
   3   7   9       70.80       61.35      7.71 o
   5   7   9      141.01      139.00     10.33 o
   7   7   9        5.36        3.32      5.30 o
   9   7   9      160.66      134.10     10.26 o
  11   7   9        0.85        1.33      6.68 o
  13   7   9       13.95        9.75      6.14 o
  15   7   9      194.56      203.58     13.35 o
  17   7   9       16.34       23.29      6.66 o
  19   7   9      287.39      260.30     15.70 o
  21   7   9       81.80       61.34     14.92 o
  23   7   9        2.76        1.95      9.79 o
 -34   8   9      880.85      881.18     39.70 o
 -32   8   9        4.93        4.21      8.47 o
 -30   8   9        4.34        3.52      8.43 o
 -28   8   9      169.93      180.11     15.66 o
 -26   8   9      869.96      838.93     27.61 o
 -24   8   9      108.90      121.07     14.13 o
 -22   8   9      549.26      545.10     22.87 o
 -20   8   9       13.85        6.61      5.88 o
 -18   8   9      178.80      181.83     11.41 o
 -16   8   9      595.81      621.42     18.89 o
 -14   8   9        9.82        7.43      5.31 o
 -12   8   9       60.90       46.55      7.02 o
 -10   8   9      356.66      382.03     16.46 o
  -8   8   9      269.61      320.00     13.32 o
  -6   8   9        1.79       -0.38      4.44 o
  -4   8   9       59.01       61.10      7.28 o
  -2   8   9     1821.87     1883.35     33.00 o
   0   8   9     1614.44     1587.13     27.75 o
   2   8   9     1031.87     1042.67     23.45 o
   4   8   9     2814.51     2911.61     41.01 o
   6   8   9        1.46        9.47      7.33 o
   8   8   9      118.76      118.40     22.10 o
  10   8   9     1896.42     1950.01     44.26 o
  12   8   9      216.25      247.94     18.94 o
  14   8   9       53.16       50.81      9.26 o
  16   8   9       46.80       27.68      8.13 o
  18   8   9       75.93       69.23     12.66 o
  20   8   9       26.37       30.40     14.14 o
 -31   9   9       57.49       76.34     21.69 o
 -29   9   9        6.48       -3.63     11.26 o
 -27   9   9      262.16      151.50     55.91 o
 -25   9   9       36.18       20.52      8.94 o
 -23   9   9      825.99      846.78     41.79 o
 -21   9   9      596.79      588.74     22.54 o
 -19   9   9       66.28       51.82      8.98 o
 -17   9   9       67.31       56.72      8.08 o
 -15   9   9     1427.01     1534.75     29.36 o
 -13   9   9      600.92      602.28     18.88 o
 -11   9   9      251.15      257.08     14.16 o
  -9   9   9      159.00      156.78     11.24 o
  -7   9   9        3.35        5.32      5.23 o
  -5   9   9      104.61       95.86      8.91 o
  -3   9   9      806.26      824.58     20.09 o
  -1   9   9      161.37      175.34     14.72 o
   1   9   9      115.15      148.18     14.65 o
   3   9   9      230.18      285.04     23.71 o
   5   9   9      281.48      305.49     20.56 o
   7   9   9       70.58       63.39     11.35 o
   9   9   9      120.52       97.62     13.18 o
  11   9   9       44.63       48.68     11.09 o
  13   9   9      614.40      561.07     27.01 o
  15   9   9        5.79       14.13      8.93 o
 -24  10   9      337.47      315.16     25.60 o
 -22  10   9        9.19       17.49      8.49 o
 -20  10   9       13.51       13.78      8.23 o
 -18  10   9        3.29        6.43      6.19 o
 -16  10   9      104.04       91.26     10.75 o
 -14  10   9      212.59      261.46     19.63 o
 -12  10   9      103.46      116.08     12.72 o
 -10  10   9        1.36       -5.77      9.99 o
  -8  10   9       29.93       21.08      7.28 o
  -6  10   9      309.27      323.89     20.79 o
  -4  10   9      252.06      212.33     63.94 o
  -2  10   9       57.47       39.17     10.81 o
   0  10   9        1.94       17.93      8.78 o
   2  10   9       59.41       49.27     11.94 o
   4  10   9      311.06      267.32     21.93 o
   6  10   9     1032.01     1171.24     84.33 o
   8  10   9      584.35      602.95     30.69 o
  10  10   9        2.85        0.82      9.25 o
 -17  11   9      373.43      419.59     33.79 o
 -15  11   9      161.05      147.25     18.24 o
 -13  11   9       77.49       66.10     13.36 o
 -11  11   9       79.86       96.24     14.32 o
  -9  11   9      404.93      382.87     24.04 o
  -7  11   9       10.92        9.16      9.04 o
  -5  11   9      116.22      104.45     15.13 o
  -3  11   9        7.71       -0.69     15.06 o
  -1  11   9       76.73       89.43     15.04 o
   1  11   9       91.45      109.07     24.04 o
 -46   0  10      638.91      726.61     54.86 o
 -44   0  10      980.40      977.19     42.82 o
 -42   0  10     2138.09     2143.70     80.59 o
 -40   0  10      135.70      142.71     19.02 o
 -38   0  10     4833.49     5017.44    147.10 o
 -36   0  10        6.83        9.90      8.13 o
 -34   0  10     2162.72     2253.99     56.20 o
 -32   0  10      876.44      866.18     31.30 o
 -30   0  10      872.51      889.58     30.07 o
 -28   0  10      169.94      184.27     15.24 o
 -26   0  10    13130.81    12935.65    106.15 o
 -24   0  10     3282.71     3296.05     38.63 o
 -22   0  10    19176.38    18583.04    161.88 o
 -20   0  10     2790.78     2761.55     26.46 o
 -18   0  10     2960.63     2733.78     24.61 o
 -16   0  10     2987.74     2995.90     24.40 o
 -14   0  10      290.47      385.38      7.26 o
 -12   0  10     2804.51     2541.13     22.79 o
 -10   0  10     9004.54     9062.27     52.09 o
  -8   0  10       16.68       50.60      4.02 o
  -6   0  10    13679.35    13185.33     86.87 o
  -4   0  10     6758.32     6740.04     68.86 o
  -2   0  10    25972.05    25479.65    150.12 o
   0   0  10     1319.04     1212.86     19.76 o
   2   0  10      190.85      216.12      8.28 o
   4   0  10     3303.70     3315.58     38.11 o
   6   0  10     1918.67     1563.01     23.57 o
   8   0  10     2270.46     2453.42     33.56 o
  10   0  10    12598.09    12479.66    105.78 o
  12   0  10     2570.10     2445.26     35.75 o
  14   0  10      117.80      125.53     10.26 o
  16   0  10      122.98      147.54     16.01 o
  18   0  10     2653.83     2740.78     58.50 o
  20   0  10       34.05       52.94     12.19 o
  22   0  10        7.06       16.61     17.26 o
  24   0  10        4.39        8.92     16.27 o
  26   0  10      913.22      929.10     40.97 o
  28   0  10     3671.92     3851.38     88.32 o
 -45   1  10      287.49      271.06     18.51 o
 -43   1  10       21.87       31.58      8.32 o
 -41   1  10       44.90       45.58      8.52 o
 -39   1  10      543.99      555.51     20.89 o
 -37   1  10      995.54     1024.27     27.22 o
 -35   1  10     3307.02     3446.47     52.01 o
 -33   1  10     3871.69     3819.07     53.42 o
 -31   1  10     1397.98     1404.22     41.48 o
 -29   1  10      184.26      167.39     11.19 o
 -27   1  10     1719.65     1700.66     25.57 o
 -25   1  10     1262.71     1298.79     19.70 o
 -23   1  10      491.40      451.19      8.88 o
 -21   1  10     2205.20     2264.05     22.24 o
 -19   1  10      208.84      239.93      5.75 o
 -17   1  10      448.93      369.62      5.85 o
 -15   1  10    11395.65    11345.84     57.06 o
 -13   1  10     7182.12     7012.48     38.99 o
 -11   1  10     5813.76     5652.10     35.01 o
  -9   1  10     5316.36     5418.22     29.43 o
  -7   1  10        3.87       -1.32      1.32 o
  -5   1  10      447.00      375.23      5.85 o
  -3   1  10     5306.79     5665.79     35.22 o
  -1   1  10    11002.27    10977.17     60.78 o
   1   1  10     6581.49     6538.49     37.59 o
   3   1  10      782.85      875.46     12.42 o
   5   1  10     4125.07     3700.00     29.38 o
   7   1  10     3491.71     3191.96     25.83 o
   9   1  10     2947.26     2774.94     24.50 o
  11   1  10     1120.69     1101.56     23.51 o
  13   1  10      107.71      124.39      7.09 o
  15   1  10        8.34       13.26      4.02 o
  17   1  10     3117.60     3128.75     32.92 o
  19   1  10     4530.15     4492.21     46.81 o
  21   1  10     4326.47     4324.27     55.61 o
  23   1  10     1293.68     1299.70     35.30 o
  25   1  10        0.19       -6.72      6.72 o
  27   1  10       48.54       17.87     10.55 o
  29   1  10       37.86       29.18     11.41 o
 -44   2  10     1077.20     1139.97     31.22 o
 -42   2  10       31.75       30.19      7.85 o
 -40   2  10       16.16       18.79      6.70 o
 -38   2  10      655.44      618.88     20.92 o
 -36   2  10      719.03      760.50     22.04 o
 -34   2  10     1701.21     1744.55     32.77 o
 -32   2  10     3641.55     3702.69     49.78 o
 -30   2  10      119.22       99.08     10.12 o
 -28   2  10     3868.16     3788.45     52.72 o
 -26   2  10      319.85      306.93     12.19 o
 -24   2  10     7680.01     7651.55     69.66 o
 -22   2  10     1653.21     1714.60     21.07 o
 -20   2  10     4149.25     4029.54     41.26 o
 -18   2  10     1494.22     1348.76     17.25 o
 -16   2  10     3174.18     3172.15     23.96 o
 -14   2  10     5249.67     5392.71     37.89 o
 -12   2  10     3880.77     3940.12     27.83 o
 -10   2  10      286.06      347.64      7.98 o
  -8   2  10       68.34       76.54      3.77 o
  -6   2  10      929.07      939.08      8.92 o
  -4   2  10    16283.60    16072.43     82.01 o
  -2   2  10     1573.32     1532.02     14.43 o
   0   2  10     4703.88     4505.68     32.62 o
   2   2  10     2448.80     2337.73     19.77 o
   4   2  10     1132.06     1032.94     12.52 o
   6   2  10     4224.25     4281.12     31.77 o
   8   2  10     2672.91     2657.06     24.17 o
  10   2  10      569.22      563.04     10.87 o
  12   2  10     3986.59     4123.21     36.96 o
  14   2  10      706.78      686.88     13.55 o
  16   2  10      925.47      916.62     16.21 o
  18   2  10      292.42      299.03     13.01 o
  20   2  10      437.05      421.66     18.91 o
  22   2  10       22.73       18.81      6.30 o
  24   2  10       69.30       62.67     10.69 o
  26   2  10      986.16     1043.86     24.51 o
  28   2  10      121.47      128.99     16.45 o
 -43   3  10       13.08       21.72      8.90 o
 -41   3  10     1419.50     1471.18     28.61 o
 -39   3  10       12.91        9.20      5.12 o
 -37   3  10      945.27      913.44     32.69 o
 -35   3  10      924.51      841.60     64.10 o
 -33   3  10     1124.29     1169.32     34.00 o
 -31   3  10       81.78       74.93      7.36 o
 -29   3  10        2.87        3.02      5.22 o
 -27   3  10      352.65      359.57     16.84 o
 -25   3  10     1415.80     1361.63     36.23 o
 -23   3  10      843.85      817.58     14.90 o
 -21   3  10      343.22      349.82     10.71 o
 -19   3  10      595.67      660.88     13.15 o
 -17   3  10     5419.97     5403.93     39.97 o
 -15   3  10      495.87      491.54     10.44 o
 -13   3  10     3602.05     3354.05     31.65 o
 -11   3  10     4936.87     4661.41     40.17 o
  -9   3  10      147.14      114.62      5.86 o
  -7   3  10     3333.51     3486.68     24.93 o
  -5   3  10     6429.62     6508.22     40.60 o
  -3   3  10       81.19       77.82      3.62 o
  -1   3  10     1441.85     1524.55     14.72 o
   1   3  10       38.26       53.21      3.77 o
   3   3  10      691.53      581.06     10.32 o
   5   3  10     1196.51     1189.24     14.08 o
   7   3  10     2027.80     1924.55     24.31 o
   9   3  10     1366.99     1340.25     17.00 o
  11   3  10      113.13      128.63      7.25 o
  13   3  10     1016.16     1015.03     17.17 o
  15   3  10     1934.80     1882.81     24.65 o
  17   3  10      535.12      514.48     14.31 o
  19   3  10     1873.90     1827.61     29.52 o
  21   3  10      371.87      366.15     15.31 o
  23   3  10      748.76      741.50     20.57 o
  25   3  10     1228.62     1237.22     49.68 o
  27   3  10        0.02        6.08      8.08 o
 -42   4  10       10.68       -3.76      8.10 o
 -40   4  10      274.90      331.31     21.64 o
 -38   4  10       52.21       46.91      9.61 o
 -36   4  10        0.45       -3.80      5.14 o
 -34   4  10       69.44       67.30      9.41 o
 -32   4  10     3553.25     3667.91     45.86 o
 -30   4  10      866.24      885.11     20.09 o
 -28   4  10       63.86       75.12      9.70 o
 -26   4  10      879.87      822.43     20.88 o
 -24   4  10      145.87      132.74      7.89 o
 -22   4  10      832.82      870.36     15.71 o
 -20   4  10       64.24       77.41      7.13 o
 -18   4  10     1364.52     1259.85     19.84 o
 -16   4  10     7581.86     7222.44     59.32 o
 -14   4  10       42.28       59.05      5.16 o
 -12   4  10      345.80      338.63      9.82 o
 -10   4  10        5.60       11.18      4.41 o
  -8   4  10     1246.32     1337.35     19.03 o
  -6   4  10       36.31       58.63      4.35 o
  -4   4  10       17.83       20.57      2.72 o
  -2   4  10     3239.16     3195.41     28.89 o
   0   4  10      219.65      206.41      6.87 o
   2   4  10      675.45      715.95     11.78 o
   4   4  10     9814.99     9635.31     63.45 o
   6   4  10     1790.37     1704.02     21.75 o
   8   4  10       23.45       21.19      5.88 o
  10   4  10     2061.86     2094.47     29.24 o
  12   4  10       55.15       55.76      5.64 o
  14   4  10        0.88        4.27      3.90 o
  16   4  10     1200.27     1247.81     21.19 o
  18   4  10        2.99        3.87      5.34 o
  20   4  10       12.22       11.91      5.86 o
  22   4  10       77.48       91.08     10.25 o
  24   4  10      909.48      887.00     26.67 o
  26   4  10      911.72      995.31     28.92 o
 -41   5  10       11.90        8.51      8.45 o
 -39   5  10     1581.07     1583.13     50.46 o
 -37   5  10        2.84        0.40      6.54 o
 -35   5  10       26.85       21.47      7.07 o
 -33   5  10      149.16      150.48     12.54 o
 -31   5  10       28.17       25.22      7.08 o
 -29   5  10     2528.35     2543.34     35.35 o
 -27   5  10     2063.38     2138.65     31.16 o
 -25   5  10       16.12        8.39      3.92 o
 -23   5  10      336.43      347.97     13.24 o
 -21   5  10     1204.94     1218.31     19.24 o
 -19   5  10     7132.59     6997.50     72.62 o
 -17   5  10      871.25      843.11     13.96 o
 -15   5  10     1330.99     1275.97     17.35 o
 -13   5  10      755.94      708.74     12.71 o
 -11   5  10      259.78      279.18      9.01 o
  -9   5  10     6140.67     6271.56     50.65 o
  -7   5  10     6386.63     6174.25     46.14 o
  -5   5  10     1463.09     1373.22     16.83 o
  -3   5  10     1114.55     1138.02     17.49 o
  -1   5  10     1812.20     1785.86     23.60 o
   1   5  10     1577.26     1502.73     21.20 o
   3   5  10        0.47        2.07      3.55 o
   5   5  10      395.75      375.12     11.66 o
   7   5  10     2420.58     2282.77     29.78 o
   9   5  10      320.05      325.37     11.75 o
  11   5  10     3053.02     3003.63     47.45 o
  13   5  10      472.13      466.90     12.95 o
  15   5  10     1161.84     1208.15     20.64 o
  17   5  10      920.74      918.43     21.71 o
  19   5  10      206.25      224.14     14.26 o
  21   5  10      303.36      319.74     17.13 o
  23   5  10      315.04      358.59     21.56 o
  25   5  10      210.66      204.50     17.36 o
 -40   6  10       40.50       39.89      9.40 o
 -38   6  10       50.44       36.93     10.15 o
 -36   6  10      460.07      481.86     21.16 o
 -34   6  10      862.53      855.11     25.25 o
 -32   6  10     1578.84     1554.36     38.82 o
 -30   6  10      903.97      907.46     30.45 o
 -28   6  10      232.24      236.66     18.61 o
 -26   6  10       60.10       49.89      7.93 o
 -24   6  10      286.66      283.60     13.14 o
 -22   6  10      676.89      706.08     17.87 o
 -20   6  10     1089.48     1068.25     25.51 o
 -18   6  10     1968.78     1959.02     28.15 o
 -16   6  10     1069.39     1072.67     24.78 o
 -14   6  10      153.00      148.49      7.64 o
 -12   6  10      370.25      374.12     10.55 o
 -10   6  10      887.65      919.90     15.82 o
  -8   6  10       58.00       46.36      4.99 o
  -6   6  10      164.68      171.42      8.93 o
  -4   6  10     1495.20     1543.23     21.93 o
  -2   6  10      206.40      198.51      9.48 o
   0   6  10     2197.20     2253.59     29.34 o
   2   6  10     4058.84     4016.86     42.23 o
   4   6  10     1274.70     1293.00     24.99 o
   6   6  10     1224.91     1187.66     24.50 o
   8   6  10     2174.30     2094.85     31.05 o
  10   6  10     1108.02     1103.34     22.55 o
  12   6  10       19.79       14.71      6.51 o
  14   6  10      419.81      414.11     12.58 o
  16   6  10      125.00      123.26      9.21 o
  18   6  10      138.95      139.21     12.04 o
  20   6  10       47.15       40.42      8.55 o
  22   6  10      250.47      265.99     18.03 o
  24   6  10     1146.32     1119.35     58.72 o
 -37   7  10      301.35      274.46     20.16 o
 -35   7  10      804.06      824.45     28.40 o
 -33   7  10      351.29      373.27     25.50 o
 -31   7  10     1421.55     1446.33     33.54 o
 -29   7  10      100.36      103.09     19.15 o
 -27   7  10      118.28       93.63     13.06 o
 -25   7  10      924.21      929.56     24.93 o
 -23   7  10      452.15      465.61     18.20 o
 -21   7  10     1053.13     1047.70     25.32 o
 -19   7  10      135.11      153.59     11.86 o
 -17   7  10     2159.64     2201.02     28.38 o
 -15   7  10     1137.72     1151.88     22.69 o
 -13   7  10      461.62      440.55     12.55 o
 -11   7  10     5552.62     5562.84     49.41 o
  -9   7  10      146.10      152.85      9.16 o
  -7   7  10      856.78      841.68     18.05 o
  -5   7  10     3696.89     3712.66     44.65 o
  -3   7  10        2.87        1.32      4.31 o
  -1   7  10     1694.14     1648.43     27.02 o
   1   7  10      808.38      837.77     19.40 o
   3   7  10        1.73       14.56      5.56 o
   5   7  10      370.35      389.81     15.83 o
   7   7  10       38.19       38.32      7.26 o
   9   7  10      137.65      134.54     13.86 o
  11   7  10      113.29      117.21     12.31 o
  13   7  10     4388.08     4518.15     64.25 o
  15   7  10      359.45      393.20     20.37 o
  17   7  10      219.13      213.53     29.92 o
  19   7  10      142.25      150.85     15.23 o
  21   7  10        6.61        8.66      9.84 o
 -34   8  10       23.36       12.82      9.93 o
 -32   8  10       70.04       66.16     12.77 o
 -30   8  10      795.47      787.53     30.18 o
 -28   8  10      130.17      114.79     13.34 o
 -26   8  10      270.90      254.74     18.11 o
 -24   8  10       22.28       12.19      7.89 o
 -22   8  10        0.11        7.31      8.89 o
 -20   8  10       46.04       37.47      8.19 o
 -18   8  10     1160.82     1254.98     27.59 o
 -16   8  10      216.04      223.76     11.85 o
 -14   8  10       75.13       57.43      6.82 o
 -12   8  10       61.05       49.05      9.08 o
 -10   8  10      156.31      180.78     11.52 o
  -8   8  10      121.24      125.31      9.50 o
  -6   8  10        2.29        4.82      4.76 o
  -4   8  10        3.75        0.31      4.80 o
  -2   8  10      874.45      908.67     20.84 o
   0   8  10     1027.54     1095.77     24.39 o
   2   8  10     2627.32     2686.78     39.91 o
   4   8  10      167.26      165.63     11.87 o
   6   8  10      205.94      195.42     21.13 o
   8   8  10       11.49        4.66      7.41 o
  10   8  10       82.86       75.15     11.39 o
  12   8  10       49.24       32.55      9.64 o
  14   8  10        2.00       10.87      7.27 o
  16   8  10      298.00      301.53     20.48 o
  18   8  10      192.60      237.56     24.23 o
 -29   9  10      338.67      366.67     40.67 o
 -27   9  10       11.05       12.18      9.30 o
 -25   9  10      351.33      301.38     32.41 o
 -23   9  10        0.29       12.27      7.77 o
 -21   9  10       31.76       34.52     11.17 o
 -19   9  10      448.05      442.11     20.17 o
 -17   9  10      114.71      125.29     10.32 o
 -15   9  10       16.46       12.35      6.89 o
 -13   9  10      183.87      191.03     12.50 o
 -11   9  10      438.86      414.17     16.40 o
  -9   9  10     1407.16     1466.45     32.58 o
  -7   9  10      711.40      750.46     21.15 o
  -5   9  10      126.75      137.58     10.42 o
  -3   9  10       10.03        9.00      5.60 o
  -1   9  10      150.85      152.76     13.70 o
   1   9  10        5.83       -3.74      6.54 o
   3   9  10      194.45      194.32     16.83 o
   5   9  10        3.56        7.89      7.23 o
   7   9  10      185.45      138.37     22.98 o
   9   9  10       41.32       20.74     10.06 o
  11   9  10      902.66      990.49     38.40 o
  13   9  10       24.01       17.43      9.67 o
 -24  10  10       19.50       18.68      8.93 o
 -22  10  10       78.57       74.77     13.29 o
 -20  10  10       77.17       61.75     12.48 o
 -18  10  10        9.68       -1.22      9.20 o
 -16  10  10       16.47       16.32      6.72 o
 -14  10  10       69.22       51.02      8.01 o
 -12  10  10       21.75       24.86     10.24 o
 -10  10  10       33.90       28.95      8.16 o
  -8  10  10      342.94      315.94     24.42 o
  -6  10  10        6.20       19.13      9.51 o
  -4  10  10       29.74       25.44      8.72 o
  -2  10  10     1557.09     1324.36    262.12 o
   0  10  10       70.39       61.02     12.32 o
   2  10  10      115.56       71.61     11.59 o
   4  10  10      975.53     1009.98     41.16 o
   6  10  10       11.26       17.14      8.99 o
   8  10  10      140.03      150.20     17.99 o
 -13  11  10        9.42        2.70     11.80 o
 -11  11  10       70.65       50.24     11.11 o
  -9  11  10       58.23       38.30      9.80 o
  -7  11  10        6.71       12.60     14.16 o
  -5  11  10       58.48       51.70     11.81 o
  -3  11  10       36.79       20.24     11.99 o
  -1  11  10       19.27       22.51     15.60 o
 -45   1  11      612.44      648.60     24.05 o
 -43   1  11       18.74       21.90      7.50 o
 -41   1  11      448.08      442.35     35.38 o
 -39   1  11       16.72       11.98      5.94 o
 -37   1  11     1059.31     1060.63     26.39 o
 -35   1  11      120.94      108.63      9.90 o
 -33   1  11     1084.82     1132.05     24.71 o
 -31   1  11      478.04      486.36     21.34 o
 -29   1  11      133.88      130.91      8.76 o
 -27   1  11      993.92     1028.84     15.83 o
 -25   1  11     3833.91     3899.69     39.84 o
 -23   1  11      831.69      800.08     14.57 o
 -21   1  11     2795.98     2600.41     28.46 o
 -19   1  11      421.22      363.79      5.96 o
 -17   1  11     3339.07     3344.14     29.65 o
 -15   1  11     1947.53     1900.27     17.41 o
 -13   1  11       21.71       28.93      2.80 o
 -11   1  11     2728.07     2841.08     19.41 o
  -9   1  11    14477.62    14293.14     67.29 o
  -7   1  11     2180.96     2213.84     17.05 o
  -5   1  11     7268.47     7222.24     37.78 o
  -3   1  11      779.48      671.75      9.72 o
  -1   1  11       22.58       17.07      2.84 o
   1   1  11      294.44      213.42      5.85 o
   3   1  11     2261.02     2212.97     22.29 o
   5   1  11      590.55      520.94     10.22 o
   7   1  11       30.40       28.81      3.80 o
   9   1  11       27.90       22.25      4.08 o
  11   1  11     2145.59     2041.79     24.03 o
  13   1  11     3350.50     3366.81     36.54 o
  15   1  11      381.48      415.59     14.58 o
  17   1  11       19.09        8.82      5.51 o
  19   1  11      607.62      656.81     20.98 o
  21   1  11      261.95      272.13     16.11 o
  23   1  11     1630.90     1628.08     35.87 o
  25   1  11      667.72      694.68     24.46 o
  27   1  11        0.38       15.11      9.22 o
 -44   2  11       13.04       19.64      6.72 o
 -42   2  11      245.54      241.28     24.00 o
 -40   2  11      298.87      316.24     15.05 o
 -38   2  11     1127.99     1126.57     39.15 o
 -36   2  11     1128.78     1122.19     34.15 o
 -34   2  11       52.67       42.10      9.28 o
 -32   2  11      196.10      193.12     19.73 o
 -30   2  11     3239.44     3318.49     49.76 o
 -28   2  11     1096.77     1116.86     32.08 o
 -26   2  11      761.47      746.29     19.17 o
 -24   2  11      754.57      690.50     13.71 o
 -22   2  11     1987.76     1809.28     20.16 o
 -20   2  11     1434.11     1284.04     17.32 o
 -18   2  11     2777.15     2546.77     30.39 o
 -16   2  11     1606.08     1401.35     19.51 o
 -14   2  11      293.16      228.89      8.06 o
 -12   2  11      423.90      459.01      7.82 o
 -10   2  11     7535.35     7373.95     58.93 o
  -8   2  11     1771.08     1738.79     15.32 o
  -6   2  11       27.43       35.01      2.53 o
  -4   2  11        0.21        0.71      2.40 o
  -2   2  11      777.73      796.71     11.75 o
   0   2  11      661.29      628.84     10.75 o
   2   2  11        7.35        3.11      2.87 o
   4   2  11      119.79      139.43      6.41 o
   6   2  11     4241.28     4219.56     41.57 o
   8   2  11     1224.59     1133.44     15.86 o
  10   2  11      190.07      197.66     10.07 o
  12   2  11        0.20        2.66      3.47 o
  14   2  11      535.22      531.40     12.98 o
  16   2  11       67.21       63.57      6.16 o
  18   2  11      233.52      242.54     11.94 o
  20   2  11      627.19      620.93     17.39 o
  22   2  11      139.52      126.93     13.25 o
  24   2  11      387.30      396.96     23.03 o
  26   2  11     2187.10     2369.68     44.20 o
 -45   3  11       44.42       33.11     21.23 o
 -43   3  11        7.13        4.49      9.05 o
 -41   3  11      586.05      562.73     29.92 o
 -39   3  11     1621.90     1782.31     64.89 o
 -37   3  11        3.69       11.00      7.48 o
 -35   3  11      141.50      118.05     15.35 o
 -33   3  11       90.62       82.95     12.36 o
 -31   3  11     2671.74     2732.51     46.44 o
 -29   3  11        4.72       10.96      7.62 o
 -27   3  11     4123.11     4102.15     45.41 o
 -25   3  11       79.52       73.13      8.41 o
 -23   3  11      336.47      360.85     10.20 o
 -21   3  11        1.15        1.50      2.93 o
 -19   3  11     4862.58     4705.82     39.26 o
 -17   3  11      107.46       79.10      6.99 o
 -15   3  11     2404.51     2549.12     28.08 o
 -13   3  11        6.69       10.72      3.57 o
 -11   3  11    10419.00    10025.80     67.24 o
  -9   3  11      418.69      470.55     11.63 o
  -7   3  11     3123.17     3236.94     28.45 o
  -5   3  11     5742.13     5423.85     40.51 o
  -3   3  11     6093.03     6267.18     46.55 o
  -1   3  11      120.16      131.43      6.41 o
   1   3  11     1723.67     1596.71     16.83 o
   3   3  11     2650.42     2488.46     25.02 o
   5   3  11      805.35      760.61     13.13 o
   7   3  11     1984.79     1940.38     20.55 o
   9   3  11     1185.58     1156.17     16.55 o
  11   3  11     1547.91     1436.12     20.72 o
  13   3  11      673.26      693.19     15.06 o
  15   3  11     2785.89     2929.49     32.24 o
  17   3  11     2478.64     2588.54     31.90 o
  19   3  11      413.42      432.84     15.42 o
  21   3  11      442.18      427.99     16.02 o
  23   3  11       71.23       42.95      8.05 o
  25   3  11      642.25      702.54     29.73 o
 -42   4  11      107.79       94.32     12.92 o
 -40   4  11      135.26      138.35     15.18 o
 -38   4  11        5.79       11.28      7.39 o
 -36   4  11     1291.90     1302.59     33.30 o
 -34   4  11     1440.89     1467.72     26.52 o
 -32   4  11     2521.07     2540.90     35.30 o
 -30   4  11       86.94       77.62      7.60 o
 -28   4  11     3633.23     3672.41     41.00 o
 -26   4  11     2610.95     2652.33     32.37 o
 -24   4  11     1123.81     1088.32     18.30 o
 -22   4  11      137.47      144.57      9.75 o
 -20   4  11      210.56      218.05     10.50 o
 -18   4  11      109.96      109.07      7.47 o
 -16   4  11     4076.64     3827.13     50.56 o
 -14   4  11     1042.60      970.48     20.31 o
 -12   4  11     1908.73     2006.13     24.53 o
 -10   4  11       18.66       37.03      3.61 o
  -8   4  11     6094.35     5829.77     48.79 o
  -6   4  11     1188.56     1152.13     18.03 o
  -4   4  11     4853.44     4929.09     36.94 o
  -2   4  11       78.26       94.36      5.71 o
   0   4  11        7.02       22.87      4.37 o
   2   4  11       29.97       19.30      3.90 o
   4   4  11     3736.73     3823.41     34.97 o
   6   4  11     1231.37     1163.85     18.09 o
   8   4  11     1802.38     1805.54     21.36 o
  10   4  11      367.37      389.87     11.89 o
  12   4  11     1948.20     1944.14     24.51 o
  14   4  11        3.07        2.40      4.42 o
  16   4  11      201.00      244.07     11.79 o
  18   4  11        0.54        1.49      5.80 o
  20   4  11      146.76      156.04     12.37 o
  22   4  11        1.69       -4.69      6.32 o
  24   4  11      939.27     1003.95     28.15 o
 -41   5  11        0.25        0.06      8.30 o
 -39   5  11      850.44      886.35     34.89 o
 -37   5  11     1488.90     1547.94     33.67 o
 -35   5  11      772.86      764.81     20.56 o
 -33   5  11      341.36      348.61     15.02 o
 -31   5  11      570.14      596.25     16.88 o
 -29   5  11      525.01      503.37     15.68 o
 -27   5  11       70.40       67.87      7.33 o
 -25   5  11     1464.68     1470.20     24.02 o
 -23   5  11       54.85       55.92      8.03 o
 -21   5  11     1173.85     1120.67     17.11 o
 -19   5  11     1018.55     1112.69     24.07 o
 -17   5  11     2260.08     2206.15     29.35 o
 -15   5  11      413.69      376.74     16.66 o
 -13   5  11      617.40      610.48     11.92 o
 -11   5  11      643.86      637.05     13.13 o
  -9   5  11        2.57        0.88      3.22 o
  -7   5  11      530.18      535.51     12.25 o
  -5   5  11     5655.34     5858.26     52.39 o
  -3   5  11     1108.27     1069.88     17.10 o
  -1   5  11      148.45      115.68      7.17 o
   1   5  11      325.57      321.68     10.94 o
   3   5  11      236.31      243.74     10.13 o
   5   5  11      241.52      259.09     10.56 o
   7   5  11       14.20       10.84      4.86 o
   9   5  11      592.57      600.99     16.67 o
  11   5  11      230.76      259.82     13.15 o
  13   5  11     3404.19     3439.95     36.09 o
  15   5  11     2280.77     2312.88     29.50 o
  17   5  11        0.14       10.58      5.23 o
  19   5  11      305.41      318.35     16.42 o
  21   5  11       11.71        9.50      6.67 o
  23   5  11      304.36      297.17     18.14 o
 -40   6  11       39.27       37.30      9.32 o
 -38   6  11      207.77      180.63     15.81 o
 -36   6  11       63.23       53.08      8.89 o
 -34   6  11      312.13      314.04     17.87 o
 -32   6  11       94.39       90.04     14.14 o
 -30   6  11     1732.74     1784.00     34.83 o
 -28   6  11      151.12      130.27     11.18 o
 -26   6  11        1.42       -5.36      5.82 o
 -24   6  11     1075.58     1125.44     25.22 o
 -22   6  11       97.34      109.97      8.23 o
 -20   6  11       86.60       80.09      6.57 o
 -18   6  11     1966.05     2024.67     34.21 o
 -16   6  11       21.85       16.50      4.35 o
 -14   6  11        4.41       10.99      4.02 o
 -12   6  11      169.49      159.51      9.41 o
 -10   6  11      774.89      737.10     14.57 o
  -8   6  11      132.45      124.17      7.59 o
  -6   6  11      145.26      134.64      7.74 o
  -4   6  11     1280.23     1258.95     27.95 o
  -2   6  11     3719.45     3709.04     37.78 o
   0   6  11      280.36      311.02     14.07 o
   2   6  11     5279.75     5223.10     50.95 o
   4   6  11       98.65       99.02      8.64 o
   6   6  11     1715.59     1789.20     30.92 o
   8   6  11      492.36      493.46     15.95 o
  10   6  11      113.55      121.12      9.79 o
  12   6  11      336.69      354.21     14.82 o
  14   6  11        5.38       16.65      5.83 o
  16   6  11      224.18      212.96     13.56 o
  18   6  11      160.46      161.59     12.99 o
  20   6  11      147.72      133.94     11.42 o
  22   6  11      822.71      949.23     59.67 o
 -37   7  11        2.23        2.27      8.20 o
 -35   7  11      609.23      646.04     25.35 o
 -33   7  11       83.56       90.73     11.37 o
 -31   7  11      223.50      211.16     15.09 o
 -29   7  11      236.66      241.25     22.45 o
 -27   7  11      309.13      311.01     17.17 o
 -25   7  11      110.01      118.11     11.26 o
 -23   7  11      180.03      190.51     13.43 o
 -21   7  11       87.18       77.81      7.97 o
 -19   7  11      360.56      357.97     14.56 o
 -17   7  11      417.82      432.65     15.27 o
 -15   7  11       32.05       32.27      7.32 o
 -13   7  11       34.93       37.69      5.39 o
 -11   7  11      409.20      403.45     12.31 o
  -9   7  11      822.73      829.16     16.56 o
  -7   7  11      527.65      555.48     14.44 o
  -5   7  11      260.20      265.85     11.67 o
  -3   7  11      122.58      114.88      8.57 o
  -1   7  11      387.83      384.44     20.77 o
   1   7  11     1031.59     1046.69     23.34 o
   3   7  11       31.06       32.49      6.94 o
   5   7  11      517.15      518.28     17.81 o
   7   7  11        5.08        1.39      5.36 o
   9   7  11     1079.98     1112.19     28.81 o
  11   7  11      235.23      252.79     16.22 o
  13   7  11      302.82      322.82     17.60 o
  15   7  11       17.56       21.76      8.16 o
  17   7  11      845.08      890.99     32.42 o
  19   7  11      232.01      250.62     23.56 o
 -34   8  11        2.12        0.67      8.82 o
 -32   8  11       97.57       94.94     14.14 o
 -30   8  11       67.97       69.10     12.58 o
 -28   8  11       13.77       12.99      7.34 o
 -26   8  11      136.55      156.81     14.61 o
 -24   8  11        0.09        1.74      6.12 o
 -22   8  11     2083.60     2267.97     43.89 o
 -20   8  11      292.73      298.64     16.80 o
 -18   8  11      202.82      190.61     14.14 o
 -16   8  11       83.76       79.37      9.39 o
 -14   8  11        0.14       -1.40      4.42 o
 -12   8  11      186.18      156.03      9.70 o
 -10   8  11      581.63      572.73     16.10 o
  -8   8  11       20.77       11.23      5.92 o
  -6   8  11        6.12        9.97      5.08 o
  -4   8  11      307.53      289.40     14.00 o
  -2   8  11     4051.22     4156.21     48.93 o
   0   8  11       66.78       54.61      8.22 o
   2   8  11       60.02       46.57      8.02 o
   4   8  11     2676.52     2768.15     41.38 o
   6   8  11      212.76      196.50     18.56 o
   8   8  11        0.01        0.17      6.39 o
  10   8  11      539.58      541.67     24.05 o
  12   8  11       81.63      105.37     15.20 o
  14   8  11        1.93        9.79      7.42 o
  16   8  11      105.44       97.60     13.46 o
 -29   9  11        1.61        3.49      8.60 o
 -27   9  11       15.80       14.24     10.12 o
 -25   9  11      149.43      146.23     16.50 o
 -23   9  11       72.64       67.21     11.41 o
 -21   9  11       54.34       57.62     10.55 o
 -19   9  11        0.04       12.93      7.51 o
 -17   9  11       51.93       56.16      9.63 o
 -15   9  11     1101.24     1103.11     29.51 o
 -13   9  11     1017.09     1037.72     25.35 o
 -11   9  11       57.86       53.67      7.76 o
  -9   9  11      219.57      210.38     12.42 o
  -7   9  11       11.28       16.46      6.00 o
  -5   9  11      625.87      679.06     21.88 o
  -3   9  11        7.08        8.25      6.98 o
  -1   9  11      316.94      304.80     15.75 o
   1   9  11      384.51      369.16     19.69 o
   3   9  11     1161.80     1210.35     36.05 o
   5   9  11       18.75       20.36      8.24 o
   7   9  11      202.50      208.66     20.28 o
   9   9  11      470.41      519.01     26.18 o
  11   9  11      314.74      330.28     22.53 o
 -24  10  11     1029.29      909.82     54.14 o
 -22  10  11      305.01      240.48     31.57 o
 -20  10  11       97.58       98.27     13.06 o
 -18  10  11      186.42      143.42     14.89 o
 -16  10  11      120.63      122.57     13.86 o
 -14  10  11       15.58       14.50      8.28 o
 -12  10  11        0.62       10.55      5.90 o
 -10  10  11       75.02       73.94     10.34 o
  -8  10  11      858.88      925.36     29.41 o
  -6  10  11       67.06       41.22     10.35 o
  -4  10  11     1747.04     1812.58     39.26 o
  -2  10  11       54.45       52.25      9.80 o
   0  10  11      156.06      153.58     14.68 o
   2  10  11      257.63      238.00     19.05 o
   4  10  11       43.67       46.28     10.66 o
   6  10  11       46.89       45.22     13.71 o
 -46   0  12      720.36      720.20     98.15 o
 -44   0  12       18.83       22.98     10.50 o
 -42   0  12      187.58      173.21     19.40 o
 -40   0  12     3760.81     3993.68    107.58 o
 -38   0  12        5.20        3.53      7.35 o
 -36   0  12     2158.91     2133.57     52.45 o
 -34   0  12     3117.84     3184.23     64.51 o
 -32   0  12     6052.46     6269.68     99.03 o
 -30   0  12       36.49       41.99      8.08 o
 -28   0  12     2620.43     2585.02     43.14 o
 -26   0  12      390.18      515.74     16.59 o
 -24   0  12      889.83      811.11     21.45 o
 -22   0  12    17036.11    16106.30    144.51 o
 -20   0  12    15430.83    14674.99    121.40 o
 -18   0  12      295.61      157.31      5.87 o
 -16   0  12       76.20       49.20      3.93 o
 -14   0  12      620.10      669.59     11.29 o
 -12   0  12     8902.15     8710.59     59.01 o
 -10   0  12    13486.26    13323.94     78.18 o
  -8   0  12      182.10      230.20      7.22 o
  -6   0  12     7868.24     7791.16     67.79 o
  -4   0  12     1246.43     1079.95     26.65 o
  -2   0  12    12234.61    12440.57     96.09 o
   0   0  12     8481.87     8153.82     67.80 o
   2   0  12     9891.78     8697.37     79.43 o
   4   0  12     5245.41     4833.82     51.29 o
   6   0  12       21.11       -0.70      4.20 o
   8   0  12       30.59       63.98      7.62 o
  10   0  12      463.70      551.95     17.60 o
  12   0  12       17.05       13.25      6.13 o
  14   0  12      737.38      703.37     25.12 o
  16   0  12     2535.86     2636.07     50.79 o
  18   0  12      260.36      203.95     19.62 o
  20   0  12      640.62      674.78     31.51 o
  22   0  12     2379.75     2464.68     88.13 o
  24   0  12      284.76      330.82     26.00 o
  26   0  12      237.13      216.82     24.85 o
 -45   1  12     1987.88     2133.70     40.60 o
 -43   1  12     1440.60     1576.81     40.86 o
 -41   1  12      545.05      545.59     18.89 o
 -39   1  12      245.82      246.22     13.69 o
 -37   1  12      155.73      143.83     10.74 o
 -35   1  12      270.32      248.33     10.52 o
 -33   1  12     1664.97     1578.41     23.62 o
 -31   1  12      819.90      800.98     19.28 o
 -29   1  12     1050.05     1043.32     19.74 o
 -27   1  12     1023.99      979.96     18.35 o
 -25   1  12      980.54     1088.11     18.16 o
 -23   1  12      467.99      555.55     11.71 o
 -21   1  12        0.34       25.01      3.14 o
 -19   1  12       48.48       81.80      4.14 o
 -17   1  12      310.78      307.04      6.24 o
 -15   1  12      144.75      188.92      4.56 o
 -13   1  12     1745.21     1847.13     16.12 o
 -11   1  12    19193.11    19208.81    104.19 o
  -9   1  12    33533.04    32857.91    144.79 o
  -7   1  12     9318.88     8884.22     48.27 o
  -5   1  12      745.08      699.47      8.59 o
  -3   1  12      134.85      121.04      5.20 o
  -1   1  12     1142.90     1094.89     14.17 o
   1   1  12       13.10       12.51      3.11 o
   3   1  12     1953.46     1941.16     24.61 o
   5   1  12      188.57      138.27      7.26 o
   7   1  12     4448.15     4158.14     35.64 o
   9   1  12     4761.45     4769.53     41.91 o
  11   1  12     4208.77     4290.68     38.45 o
  13   1  12      362.34      334.60     13.17 o
  15   1  12        6.31        9.89      6.42 o
  17   1  12       73.56       68.29     11.40 o
  19   1  12      306.83      317.48     17.06 o
  21   1  12      510.81      503.80     19.94 o
  23   1  12     1276.54     1198.09    122.13 o
  25   1  12      267.29      236.32     18.76 o
 -44   2  12      380.69      399.14     27.32 o
 -42   2  12     1742.50     1849.57     75.10 o
 -40   2  12        6.35       14.45      8.18 o
 -38   2  12        0.28        1.62      6.71 o
 -36   2  12      554.58      558.95     32.73 o
 -34   2  12     1950.12     1853.33     41.93 o
 -32   2  12      972.73     1016.34     28.90 o
 -30   2  12     5188.04     5356.85     67.70 o
 -28   2  12      403.54      348.83     14.43 o
 -26   2  12       31.07       41.91      5.52 o
 -24   2  12     8827.14     8934.19     72.07 o
 -22   2  12     2981.85     2988.51     37.39 o
 -20   2  12     2025.87     1664.60     22.48 o
 -18   2  12     5602.60     5340.55     45.94 o
 -16   2  12      684.02      559.90     13.62 o
 -14   2  12      498.89      567.23     11.68 o
 -12   2  12     2582.72     2464.36     24.85 o
 -10   2  12     2384.67     2232.74     19.55 o
  -8   2  12     2367.24     2318.93     26.58 o
  -6   2  12      958.53      961.69     12.68 o
  -4   2  12    20009.35    19631.04    103.46 o
  -2   2  12      999.28     1068.02     15.06 o
   0   2  12     6130.39     5713.00     42.21 o
   2   2  12     9545.69     8976.04     68.73 o
   4   2  12     1837.46     1535.57     17.74 o
   6   2  12      421.31      395.98     10.91 o
   8   2  12        1.23        4.79      3.58 o
  10   2  12        0.49        3.69      4.12 o
  12   2  12     1125.51     1117.72     22.34 o
  14   2  12      283.02      314.13     13.94 o
  16   2  12       39.69       29.97      6.69 o
  18   2  12      129.88      114.50     15.09 o
  20   2  12      763.27      759.35     24.30 o
  22   2  12      427.41      416.22     21.41 o
  24   2  12       11.92       16.84      8.58 o
 -43   3  12     1130.74     1140.35     39.68 o
 -41   3  12     1160.56     1170.55     38.94 o
 -39   3  12       82.21       67.13     12.52 o
 -37   3  12      552.61      536.60     25.52 o
 -35   3  12     1806.21     1875.96     44.43 o
 -33   3  12       68.33       69.17     11.90 o
 -31   3  12     1774.59     1702.03     34.81 o
 -29   3  12      610.29      571.95     23.59 o
 -27   3  12     1250.28     1245.15     25.07 o
 -25   3  12      605.13      543.43     13.40 o
 -23   3  12      541.40      610.95     16.97 o
 -21   3  12      394.12      379.25      9.15 o
 -19   3  12      118.98       84.31      5.67 o
 -17   3  12      191.64      254.45      8.97 o
 -15   3  12     1554.73     1339.70     19.67 o
 -13   3  12     6564.86     6369.71     73.81 o
 -11   3  12     6798.79     6793.83     51.64 o
  -9   3  12     1842.38     1885.10     19.67 o
  -7   3  12     6640.93     6464.67     60.54 o
  -5   3  12     2414.55     2231.58     20.67 o
  -3   3  12       29.44       21.53      4.11 o
  -1   3  12     3683.35     3460.95     32.90 o
   1   3  12      263.75      270.30     10.12 o
   3   3  12     2652.22     2490.53     28.81 o
   5   3  12        0.82        1.94      4.02 o
   7   3  12      273.81      269.30      9.80 o
   9   3  12     4682.83     4503.94     41.06 o
  11   3  12      216.17      183.31      8.60 o
  13   3  12     1017.96     1023.55     18.28 o
  15   3  12        2.49       11.33      4.87 o
  17   3  12        6.64        6.81      7.33 o
  19   3  12     1423.26     1475.31     54.17 o
  21   3  12       16.54       13.45      7.48 o
  23   3  12        9.64        8.14      8.29 o
  25   3  12      827.50      779.28     52.66 o
 -42   4  12      360.45      400.13     23.62 o
 -40   4  12       14.59       13.95      7.83 o
 -38   4  12      183.09      194.79     15.90 o
 -36   4  12      136.16      127.95     19.66 o
 -34   4  12      305.13      292.25     18.38 o
 -32   4  12      163.94      162.71     12.67 o
 -30   4  12       33.82       19.73      5.16 o
 -28   4  12     2603.90     2731.55     36.06 o
 -26   4  12     2128.53     2081.98     29.23 o
 -24   4  12      343.78      319.51     14.06 o
 -22   4  12      502.13      515.43     14.24 o
 -20   4  12     1838.40     1893.70     23.27 o
 -18   4  12      723.17      580.62     12.62 o
 -16   4  12     1596.27     1587.15     22.41 o
 -14   4  12     3004.77     2927.11     41.24 o
 -12   4  12      454.90      383.10     16.34 o
 -10   4  12      284.14      236.87      8.33 o
  -8   4  12     2639.37     2437.86     27.79 o
  -6   4  12      835.77      813.71     15.62 o
  -4   4  12      158.29      143.45      8.28 o
  -2   4  12    13449.64    12693.29     93.02 o
   0   4  12     5301.26     5111.40     44.34 o
   2   4  12        0.39       -3.35      3.59 o
   4   4  12     1406.44     1450.11     20.66 o
   6   4  12      675.26      617.52     14.70 o
   8   4  12      728.98      700.80     15.41 o
  10   4  12      201.71      206.00      8.48 o
  12   4  12        5.19        4.05      4.71 o
  14   4  12        7.97       11.92      4.77 o
  16   4  12       50.28       46.21      6.23 o
  18   4  12      395.49      366.14     19.82 o
  20   4  12       15.65       21.55      7.60 o
  22   4  12      670.88      714.06     28.74 o
  24   4  12        1.92       23.05     17.64 o
 -41   5  12      525.16      549.96     29.49 o
 -39   5  12     2615.08     2751.78     60.35 o
 -37   5  12      269.15      262.72     20.91 o
 -35   5  12      242.78      231.89     11.96 o
 -33   5  12     2432.76     2499.32     40.74 o
 -31   5  12      205.15      202.86     11.41 o
 -29   5  12      362.16      394.26     14.28 o
 -27   5  12     1337.33     1283.79     26.89 o
 -25   5  12      670.80      688.78     15.81 o
 -23   5  12      213.82      218.51      9.21 o
 -21   5  12        5.00       11.06      5.38 o
 -19   5  12     1357.75     1340.42     31.84 o
 -17   5  12       22.55       19.40      5.04 o
 -15   5  12     4043.69     4184.76     43.92 o
 -13   5  12     3660.92     3387.92     33.75 o
 -11   5  12        0.35       -2.71      4.18 o
  -9   5  12       41.59       34.36      5.11 o
  -7   5  12        3.67        5.00      3.98 o
  -5   5  12     2844.07     2878.23     37.63 o
  -3   5  12     9744.74     9664.87     78.92 o
  -1   5  12      190.28      191.82      9.41 o
   1   5  12      297.05      300.05     11.48 o
   3   5  12       48.56       54.82      5.54 o
   5   5  12     2726.09     2703.70     31.54 o
   7   5  12      280.98      271.56     11.92 o
   9   5  12     1071.49     1085.16     23.19 o
  11   5  12      455.35      440.71     16.00 o
  13   5  12        0.02        4.63      4.90 o
  15   5  12     1363.01     1409.30     29.21 o
  17   5  12     1589.92     1657.94     27.07 o
  19   5  12       17.34       26.49      7.19 o
  21   5  12      264.91      292.43     15.62 o
 -40   6  12      777.01      771.46     51.39 o
 -38   6  12      154.39      162.49     16.72 o
 -36   6  12        5.74        7.46      6.79 o
 -34   6  12      463.07      435.94     23.88 o
 -32   6  12        4.22        5.67      6.25 o
 -30   6  12      508.50      479.28     25.04 o
 -28   6  12     1043.69     1020.43     23.01 o
 -26   6  12     2762.64     2805.73     39.53 o
 -24   6  12      105.78       98.70      8.31 o
 -22   6  12       11.48       11.41      5.09 o
 -20   6  12      198.99      187.38      8.75 o
 -18   6  12      483.78      498.61     13.57 o
 -16   6  12     4260.09     4159.97     42.90 o
 -14   6  12     3624.82     3570.68     38.47 o
 -12   6  12      265.88      243.77     10.54 o
 -10   6  12       62.19       55.19      6.46 o
  -8   6  12      467.34      522.61     16.60 o
  -6   6  12     2354.65     2416.03     29.58 o
  -4   6  12     2027.95     1959.43     28.13 o
  -2   6  12       19.87       23.25      4.69 o
   0   6  12      227.27      236.30     11.31 o
   2   6  12     2017.35     2017.35     32.20 o
   4   6  12       31.77       16.57      6.00 o
   6   6  12      872.41      864.15     21.57 o
   8   6  12     1047.72     1011.33     21.83 o
  10   6  12      485.82      486.89     18.02 o
  12   6  12      288.73      300.51     14.71 o
  14   6  12      371.87      384.43     14.81 o
  16   6  12      147.24      159.90     16.35 o
  18   6  12        0.78        8.05      6.82 o
  20   6  12      821.73      854.60     27.00 o
 -37   7  12     3076.45     3280.90     63.15 o
 -35   7  12      101.96       91.86     12.30 o
 -33   7  12      913.25      991.35     29.38 o
 -31   7  12      212.99      221.76     15.01 o
 -29   7  12       47.50       61.32     10.59 o
 -27   7  12      585.42      550.90     26.79 o
 -25   7  12     1541.51     1534.69     29.69 o
 -23   7  12       51.30       53.37      7.89 o
 -21   7  12      159.41      156.22     12.13 o
 -19   7  12       69.12       84.62      8.39 o
 -17   7  12     5506.95     5777.66     59.82 o
 -15   7  12      347.42      337.48     14.21 o
 -13   7  12       23.76       13.64      4.94 o
 -11   7  12        1.84        5.49      4.79 o
  -9   7  12      314.63      342.80     11.99 o
  -7   7  12      478.58      491.89     14.41 o
  -5   7  12     2809.27     2841.37     35.10 o
  -3   7  12     1157.99     1177.39     21.80 o
  -1   7  12      892.31      896.95     19.38 o
   1   7  12      136.15      140.70     11.43 o
   3   7  12     2822.30     2925.49     42.01 o
   5   7  12       91.33      102.04      9.96 o
   7   7  12      131.07      153.70     17.24 o
   9   7  12      325.02      329.89     19.99 o
  11   7  12      547.85      565.36     26.15 o
  13   7  12     1147.90     1164.80     35.43 o
  15   7  12      338.46      317.92     16.35 o
  17   7  12      221.70      223.25     16.64 o
 -34   8  12        1.39       -5.87     11.34 o
 -32   8  12       12.28        4.45      7.91 o
 -30   8  12      319.02      339.24     19.19 o
 -28   8  12     1186.82     1195.68     30.12 o
 -26   8  12      441.22      419.23     18.52 o
 -24   8  12      298.42      312.74     16.19 o
 -22   8  12      549.65      563.05     20.18 o
 -20   8  12       17.57       20.85      6.84 o
 -18   8  12      811.52      778.22     21.98 o
 -16   8  12      196.45      195.92     24.97 o
 -14   8  12      452.40      448.31     18.51 o
 -12   8  12     1621.93     1686.37     32.56 o
 -10   8  12       64.22       81.26      9.29 o
  -8   8  12     1241.21     1259.15     23.11 o
  -6   8  12      787.38      816.23     19.72 o
  -4   8  12       35.53       39.56      7.12 o
  -2   8  12       89.63       98.77     11.53 o
   0   8  12       13.36       11.78      6.37 o
   2   8  12       18.63       20.26      6.97 o
   4   8  12      786.63      816.06     26.75 o
   6   8  12     1627.26     1667.68     31.82 o
   8   8  12      469.26      498.64     22.82 o
  10   8  12      144.88      155.97     18.41 o
  12   8  12       34.68       23.52      9.67 o
  14   8  12       53.38       65.29     16.76 o
 -29   9  12       21.79       32.24      9.11 o
 -27   9  12      389.96      430.47     22.55 o
 -25   9  12        4.77        3.75      7.68 o
 -23   9  12      317.87      288.99     27.39 o
 -21   9  12        0.08        2.95      7.14 o
 -19   9  12     1693.29     1778.48     37.97 o
 -17   9  12        3.04        1.40      6.48 o
 -15   9  12      330.58      368.06     17.87 o
 -13   9  12        0.06       11.55      7.41 o
 -11   9  12      228.35      225.23     17.06 o
  -9   9  12       83.15       90.15     10.18 o
  -7   9  12      769.45      775.74     20.14 o
  -5   9  12      377.47      360.55     15.59 o
  -3   9  12       52.38       54.28      8.58 o
  -1   9  12      104.96      103.80     10.20 o
   1   9  12       19.76       25.87      8.08 o
   3   9  12       51.72       32.60      9.04 o
   5   9  12      162.79      156.68     14.51 o
   7   9  12       45.27       43.78      9.70 o
   9   9  12      111.79       85.67     12.34 o
 -22  10  12      281.79      289.53     22.28 o
 -20  10  12      170.15      123.34     19.79 o
 -18  10  12      188.34      181.38     16.26 o
 -16  10  12        0.08        3.05     10.03 o
 -14  10  12        6.42       17.15      8.63 o
 -12  10  12        0.21       -0.81      7.46 o
 -10  10  12      154.34      199.20     25.12 o
  -8  10  12       65.54       69.00     15.20 o
  -6  10  12       27.03       30.87      8.55 o
  -4  10  12       13.20       12.40      7.82 o
  -2  10  12        0.69       -0.09      7.33 o
   0  10  12      204.64      165.10     15.23 o
   2  10  12       14.65        5.52      7.64 o
 -45   1  13      899.61      983.22     34.13 o
 -43   1  13        1.31        3.27      9.25 o
 -41   1  13      611.85      658.29     26.72 o
 -39   1  13      991.72     1013.54     31.85 o
 -37   1  13      175.87      156.16     20.17 o
 -35   1  13      695.22      712.34     24.49 o
 -33   1  13      554.27      536.04     20.82 o
 -31   1  13      470.55      440.26     33.22 o
 -29   1  13      163.98      153.36     17.78 o
 -27   1  13     1439.01     1336.10     23.74 o
 -25   1  13     4828.32     4615.04     56.11 o
 -23   1  13      921.86      842.27     19.89 o
 -21   1  13      878.84      778.64     14.10 o
 -19   1  13     2738.14     2478.87     24.12 o
 -17   1  13      299.12      384.25      8.07 o
 -15   1  13     2525.88     2470.58     21.67 o
 -13   1  13     4564.95     4370.74     33.64 o
 -11   1  13     1700.95     1682.51     17.78 o
  -9   1  13       23.28       14.91      2.45 o
  -7   1  13       11.86       15.97      3.15 o
  -5   1  13       30.04       20.00      3.15 o
  -3   1  13     3566.68     3323.31     27.29 o
  -1   1  13     5163.35     4781.58     38.18 o
   1   1  13     1824.29     1754.03     20.03 o
   3   1  13    15066.64    13986.31     85.07 o
   5   1  13     1392.37     1317.72     18.24 o
   7   1  13       49.96       16.21      4.18 o
   9   1  13      508.80      498.48     12.31 o
  11   1  13      892.82      974.37     19.70 o
  13   1  13       11.59       11.82      5.07 o
  15   1  13       10.98       15.39      6.12 o
  17   1  13      108.89      118.10     11.25 o
  19   1  13     1027.57     1041.72     26.69 o
  21   1  13       36.58       44.41      9.27 o
  23   1  13      506.03      511.82     21.19 o
 -44   2  13      552.27      559.55     20.32 o
 -42   2  13      118.90      132.53     12.22 o
 -40   2  13      952.35      953.46     26.12 o
 -38   2  13       74.47       69.80      9.56 o
 -36   2  13      113.95      124.73     12.25 o
 -34   2  13       43.60       50.44      7.87 o
 -32   2  13      428.30      460.08     20.27 o
 -30   2  13       15.23       15.01      5.92 o
 -28   2  13      614.98      662.42     16.38 o
 -26   2  13     1785.74     1685.96     24.99 o
 -24   2  13     2596.72     2405.26     33.29 o
 -22   2  13      473.05      359.70     12.11 o
 -20   2  13     1519.78     1449.65     21.72 o
 -18   2  13      206.63      246.39     10.63 o
 -16   2  13     1983.24     1691.93     21.17 o
 -14   2  13      972.05     1040.39     15.57 o
 -12   2  13     6246.58     6009.87     46.41 o
 -10   2  13     2868.86     2938.28     28.44 o
  -8   2  13     2869.43     2861.42     24.12 o
  -6   2  13     1903.28     1713.34     18.69 o
  -4   2  13      233.02      282.33      7.33 o
  -2   2  13     1321.84     1029.86     15.95 o
   0   2  13       49.66       39.13      4.62 o
   2   2  13      620.56      604.44     13.64 o
   4   2  13      392.91      396.03     12.04 o
   6   2  13      671.88      679.72     13.30 o
   8   2  13      501.58      535.43     16.26 o
  10   2  13      306.38      308.84     11.63 o
  12   2  13      238.08      255.58     11.83 o
  14   2  13       12.58       11.46      5.25 o
  16   2  13     1250.58     1229.32     24.52 o
  18   2  13      359.08      389.28     25.80 o
  20   2  13      227.17      257.35     16.09 o
  22   2  13      285.42      280.63     18.12 o
  24   2  13       80.47       79.89     12.37 o
 -43   3  13      805.78      822.67     33.27 o
 -41   3  13      256.49      227.69     20.05 o
 -39   3  13     1539.30     1610.92     43.45 o
 -37   3  13       11.00        2.20      6.68 o
 -35   3  13       40.08       31.67      8.46 o
 -33   3  13     2174.83     2177.75     36.56 o
 -31   3  13        4.70        9.48      4.92 o
 -29   3  13       45.51       43.24      6.67 o
 -27   3  13      524.71      494.12     13.72 o
 -25   3  13      149.24      132.46      6.94 o
 -23   3  13     2420.77     2253.39     34.09 o
 -21   3  13       14.11       23.27      5.30 o
 -19   3  13     1636.26     1549.08     22.64 o
 -17   3  13      140.61      221.56      7.89 o
 -15   3  13     4513.56     4681.15     42.62 o
 -13   3  13     8860.47     8705.91     63.05 o
 -11   3  13     1358.95     1286.51     16.64 o
  -9   3  13     3685.10     3518.71     31.27 o
  -7   3  13     3085.28     3130.19     32.27 o
  -5   3  13      137.03      108.34      7.25 o
  -3   3  13     3321.54     3207.06     34.53 o
  -1   3  13       59.37       72.21      6.02 o
   1   3  13      850.00      764.69     17.59 o
   3   3  13      176.98      160.92      8.94 o
   5   3  13     6714.03     6658.68     56.87 o
   7   3  13      270.07      285.38     13.08 o
   9   3  13     1882.40     1810.31     25.54 o
  11   3  13        9.27        5.07      4.39 o
  13   3  13      872.90      918.91     20.07 o
  15   3  13        0.31        3.85      4.93 o
  17   3  13      963.89      952.80     26.28 o
  19   3  13      287.30      305.57     16.78 o
  21   3  13       67.74       72.32     10.24 o
  23   3  13       41.99       19.52      8.77 o
 -42   4  13      229.53      181.89     20.40 o
 -40   4  13        3.00        8.35     10.73 o
 -38   4  13      866.40      939.20     33.41 o
 -36   4  13        9.68       -1.03      6.27 o
 -34   4  13      246.26      223.38     14.98 o
 -32   4  13      358.92      351.28     19.58 o
 -30   4  13      323.70      318.87     14.07 o
 -28   4  13     1868.30     1829.03     29.67 o
 -26   4  13     6425.42     6497.83     57.65 o
 -24   4  13      414.72      381.02     18.89 o
 -22   4  13      298.63      272.88     12.02 o
 -20   4  13       43.00       15.33      4.38 o
 -18   4  13     5350.70     5131.53     43.75 o
 -16   4  13     1958.42     1910.75     23.81 o
 -14   4  13     1119.86     1194.53     20.61 o
 -12   4  13      981.19      985.38     15.75 o
 -10   4  13     1967.90     1987.60     25.85 o
  -8   4  13      534.27      606.67     13.54 o
  -6   4  13     8578.99     8508.17     68.00 o
  -4   4  13        1.72       12.20      4.28 o
  -2   4  13      110.44      115.35      8.14 o
   0   4  13       44.60       50.70      6.40 o
   2   4  13      525.40      531.95     13.47 o
   4   4  13       12.15        3.46      4.47 o
   6   4  13       50.84       55.01     12.33 o
   8   4  13     1133.72     1144.47     26.43 o
  10   4  13     1684.47     1751.56     33.62 o
  12   4  13      117.63      121.60     10.40 o
  14   4  13      586.65      595.86     15.79 o
  16   4  13      413.09      438.10     15.54 o
  18   4  13     1185.66     1220.57     30.57 o
  20   4  13      349.00      358.08     17.55 o
  22   4  13        0.13        2.00     14.27 o
 -41   5  13       67.04       51.27     12.02 o
 -39   5  13        0.03       22.52      8.10 o
 -37   5  13      930.33     1045.33     30.58 o
 -35   5  13     1341.49     1368.89     34.59 o
 -33   5  13        1.89        0.07      5.15 o
 -31   5  13      148.32      148.75      8.99 o
 -29   5  13       81.56       64.18      6.69 o
 -27   5  13       58.60       42.39      5.48 o
 -25   5  13      608.46      600.04     13.58 o
 -23   5  13        4.16        2.81      4.66 o
 -21   5  13      611.84      573.32     15.16 o
 -19   5  13       69.35       56.47      7.46 o
 -17   5  13     6206.27     6110.89     72.68 o
 -15   5  13     7038.86     7283.36     64.45 o
 -13   5  13      419.98      486.89     11.89 o
 -11   5  13        0.77       -0.35      3.36 o
  -9   5  13       45.85       57.66      6.39 o
  -7   5  13      506.44      477.05     17.01 o
  -5   5  13       45.58       55.18      6.76 o
  -3   5  13      139.34      123.42     10.13 o
  -1   5  13      303.03      333.12     15.24 o
   1   5  13      158.86      156.17     11.73 o
   3   5  13     2218.90     2199.61     34.25 o
   5   5  13      797.19      856.18     20.57 o
   7   5  13       22.70       19.15      6.94 o
   9   5  13        5.18        1.48      6.06 o
  11   5  13     1027.80     1006.99     25.95 o
  13   5  13        0.58        3.98      5.87 o
  15   5  13       20.18       22.34      7.08 o
  17   5  13      685.25      703.69     23.93 o
  19   5  13      532.97      553.94     30.04 o
 -38   6  13       23.19       28.55     10.49 o
 -36   6  13       62.72       48.98      9.84 o
 -34   6  13       37.68       50.79      8.38 o
 -32   6  13      384.96      352.46     16.06 o
 -30   6  13      269.22      271.34     13.30 o
 -28   6  13      497.26      465.53     18.20 o
 -26   6  13      709.20      705.32     17.24 o
 -24   6  13     2685.83     2644.57     35.08 o
 -22   6  13      291.82      285.85     11.97 o
 -20   6  13        3.78        4.21      3.61 o
 -18   6  13     1445.55     1535.57     24.30 o
 -16   6  13     1045.65     1030.18     18.04 o
 -14   6  13      158.76      172.89      9.50 o
 -12   6  13     2470.54     2565.67     32.27 o
 -10   6  13     1815.36     1831.11     28.68 o
  -8   6  13      601.18      589.08     16.46 o
  -6   6  13      546.17      547.97     18.00 o
  -4   6  13     4525.85     4534.90     55.86 o
  -2   6  13       54.53       51.01      7.57 o
   0   6  13      498.31      462.46     17.32 o
   2   6  13      231.26      232.90     12.38 o
   4   6  13       39.31       43.22      7.05 o
   6   6  13      408.05      400.77     15.56 o
   8   6  13      657.39      700.23     18.26 o
  10   6  13        0.40        7.03      5.65 o
  12   6  13       85.05       70.99     11.76 o
  14   6  13       22.58       24.12      7.26 o
  16   6  13      517.93      505.94     23.29 o
  18   6  13      234.41      231.62     20.02 o
 -35   7  13      176.25      174.59     13.99 o
 -33   7  13      180.15      170.23     17.67 o
 -31   7  13       48.81       34.59      7.45 o
 -29   7  13      205.53      205.20     13.21 o
 -27   7  13      155.77      137.68     11.22 o
 -25   7  13      134.52      122.90     10.56 o
 -23   7  13      351.24      324.08     14.90 o
 -21   7  13      408.15      408.09     15.10 o
 -19   7  13      763.74      775.55     26.14 o
 -17   7  13     1595.05     1586.35     27.44 o
 -15   7  13      369.58      388.86     16.97 o
 -13   7  13      268.37      255.39     14.90 o
 -11   7  13        0.95       -1.51      4.76 o
  -9   7  13        1.33        0.94      4.74 o
  -7   7  13      546.28      484.27     22.91 o
  -5   7  13       89.47       59.51      8.80 o
  -3   7  13      743.46      745.23     21.89 o
  -1   7  13       13.63       16.93      5.54 o
   1   7  13        0.45       -1.29      5.18 o
   3   7  13        3.50        3.68      5.49 o
   5   7  13       28.02       22.04      7.59 o
   7   7  13       82.69       93.08     10.71 o
   9   7  13        0.37        3.35      6.04 o
  11   7  13       94.87       90.54      9.92 o
  13   7  13       23.72       25.68      8.60 o
  15   7  13      214.45      199.27     17.35 o
 -32   8  13      483.61      492.52     21.33 o
 -30   8  13        2.54        1.65      7.07 o
 -28   8  13       19.07       17.97      7.73 o
 -26   8  13       45.34       30.86      8.22 o
 -24   8  13       97.07       79.94      9.62 o
 -22   8  13     1528.29     1581.01     33.86 o
 -20   8  13     2554.40     2591.43     38.80 o
 -18   8  13      151.62      121.43     10.26 o
 -16   8  13       77.19       77.18      9.45 o
 -14   8  13      196.72      181.92     16.62 o
 -12   8  13     2472.75     2547.98     54.47 o
 -10   8  13      146.21      145.82     12.28 o
  -8   8  13      692.12      733.43     22.26 o
  -6   8  13      689.23      654.87     20.50 o
  -4   8  13        2.19        1.95      6.49 o
  -2   8  13      323.03      362.36     15.99 o
   0   8  13       10.61       20.39      6.64 o
   2   8  13       26.62       17.84      8.02 o
   4   8  13       56.49       65.55      8.84 o
   6   8  13        6.37        3.99      8.78 o
   8   8  13      193.15      177.95     15.10 o
  10   8  13       41.92       32.66      9.20 o
  12   8  13       43.97       43.77     13.42 o
 -27   9  13      520.38      507.19     27.77 o
 -25   9  13       97.99       83.65     12.75 o
 -23   9  13      188.48      182.90     22.19 o
 -21   9  13      251.99      249.68     18.19 o
 -19   9  13     1070.73     1102.32     31.85 o
 -17   9  13       27.43       22.30      7.64 o
 -15   9  13       67.36       59.91      9.40 o
 -13   9  13        7.82       11.08      9.34 o
 -11   9  13      258.13      263.63     16.23 o
  -9   9  13     1125.22     1202.90     29.28 o
  -7   9  13      102.60      107.62     11.55 o
  -5   9  13      100.79       99.29     12.18 o
  -3   9  13        7.97        3.39      7.06 o
  -1   9  13      889.67      916.39     29.90 o
   1   9  13      172.73      158.10     17.43 o
   3   9  13      801.38      784.57     25.58 o
   5   9  13      581.64      528.66     40.65 o
   7   9  13       56.24       25.11     10.51 o
 -20  10  13      653.08      645.03     27.97 o
 -18  10  13      766.09      853.07     32.30 o
 -16  10  13       52.90       22.67      8.69 o
 -14  10  13      356.43      389.76     24.23 o
 -12  10  13      431.52      462.85     32.61 o
 -10  10  13     1487.92     1511.70     35.88 o
  -8  10  13       26.49       20.52     11.50 o
  -6  10  13      119.79       90.31     14.56 o
  -4  10  13        0.27        3.31      9.08 o
  -2  10  13        4.38        9.31     10.29 o
 -46   0  14       50.13       59.09     20.12 o
 -44   0  14        6.05       -1.87     14.35 o
 -42   0  14       20.11       21.11      7.63 o
 -40   0  14      991.45      948.32     28.75 o
 -38   0  14      302.37      301.90     28.42 o
 -36   0  14        6.30        7.97      6.81 o
 -34   0  14       23.81       27.39     13.36 o
 -32   0  14    13208.83    13548.49    263.48 o
 -30   0  14     5260.03     5382.49    126.63 o
 -28   0  14      606.40      605.38     32.52 o
 -26   0  14       38.58       15.67      7.43 o
 -24   0  14      953.72      811.02     25.96 o
 -22   0  14       89.00      127.87     19.28 o
 -20   0  14     1324.69     1427.01     29.54 o
 -18   0  14     1472.09     1359.12     28.84 o
 -16   0  14    14675.84    14178.08    108.49 o
 -14   0  14       50.22       79.93      5.78 o
 -12   0  14    27152.48    27337.90    240.25 o
 -10   0  14     5030.88     4706.71     42.97 o
  -8   0  14      986.94      905.71     18.87 o
  -6   0  14     3415.57     3067.25     44.42 o
  -4   0  14     1181.59     1010.47     20.51 o
  -2   0  14      535.32      408.84     14.16 o
   0   0  14     2753.19     2922.36     43.68 o
   2   0  14     4324.31     4059.50     46.98 o
   4   0  14     6818.63     6911.54     68.59 o
   6   0  14     1587.42     1639.17     29.10 o
   8   0  14     1422.68     1476.65     30.58 o
  10   0  14        6.00       11.54      6.54 o
  12   0  14     2393.49     2353.44     42.21 o
  14   0  14      767.36      833.16     28.77 o
  16   0  14       79.19       93.94     13.65 o
  18   0  14      415.37      420.06     27.89 o
  20   0  14       31.17       26.58     15.72 o
  22   0  14     1382.73     1334.98     49.77 o
 -45   1  14      426.98      469.18     34.96 o
 -43   1  14     1583.70     1695.80     42.79 o
 -41   1  14      584.09      622.38     25.02 o
 -39   1  14     1244.91     1217.39     33.74 o
 -37   1  14     1227.21     1232.01     35.48 o
 -35   1  14      400.11      391.58     18.33 o
 -33   1  14      448.31      434.26     17.84 o
 -31   1  14       81.79       84.78      8.77 o
 -29   1  14      606.21      593.42     17.40 o
 -27   1  14       98.16      108.03      8.12 o
 -25   1  14     1686.08     1604.56     24.53 o
 -23   1  14     2298.04     2315.31     51.06 o
 -21   1  14     1364.57     1637.45     21.96 o
 -19   1  14     6827.87     7310.82     55.55 o
 -17   1  14     3486.35     3427.19     29.28 o
 -15   1  14      120.34      151.44      5.73 o
 -13   1  14     1236.70     1182.28     16.15 o
 -11   1  14        0.68       11.69      3.65 o
  -9   1  14     2208.00     2255.28     20.77 o
  -7   1  14     1803.44     1848.49     21.39 o
  -5   1  14     1846.12     1750.35     19.71 o
  -3   1  14       43.08       36.50      3.67 o
  -1   1  14     3262.21     3190.17     29.68 o
   1   1  14     1914.72     1981.13     23.01 o
   3   1  14      225.84      151.44      8.12 o
   5   1  14       73.63       95.01      6.29 o
   7   1  14       52.99       39.20      4.78 o
   9   1  14      157.47      157.26      8.29 o
  11   1  14     2036.90     1980.62     28.38 o
  13   1  14     1640.95     1616.27     25.03 o
  15   1  14     1132.49     1116.44     23.53 o
  17   1  14      109.53      107.57     11.17 o
  19   1  14      136.23      142.26     12.72 o
  21   1  14      257.81      256.22     16.54 o
 -44   2  14        9.26       10.98      8.12 o
 -42   2  14       76.06       93.61     13.41 o
 -40   2  14       54.71       41.95      7.37 o
 -38   2  14      886.21      918.79     22.82 o
 -36   2  14       66.73       66.88      8.33 o
 -34   2  14     3222.50     3226.49     66.35 o
 -32   2  14      734.03      771.15     23.58 o
 -30   2  14     4890.29     5069.78     54.19 o
 -28   2  14     2645.82     2701.63     34.08 o
 -26   2  14        6.70        7.38      3.88 o
 -24   2  14       12.01       30.58      5.36 o
 -22   2  14      370.74      321.49     11.83 o
 -20   2  14       15.72        9.21      4.36 o
 -18   2  14     9081.50     8840.83     90.16 o
 -16   2  14     2275.85     2155.49     27.91 o
 -14   2  14      801.01      828.93     15.74 o
 -12   2  14     3347.37     3114.84     29.97 o
 -10   2  14     5621.04     5605.35     53.46 o
  -8   2  14      988.48      958.69     14.09 o
  -6   2  14      300.90      323.93      9.24 o
  -4   2  14       15.59        6.63      2.78 o
  -2   2  14     1074.59      988.48     15.08 o
   0   2  14     1002.81     1005.65     18.03 o
   2   2  14     4254.28     4352.77     41.58 o
   4   2  14     1405.29     1366.81     21.90 o
   6   2  14      448.06      407.10     13.16 o
   8   2  14     1043.12     1032.65     16.96 o
  10   2  14     2486.93     2474.03     29.62 o
  12   2  14      609.24      676.29     16.15 o
  14   2  14      309.04      339.75     13.55 o
  16   2  14      108.31      120.03     10.55 o
  18   2  14       25.33       12.77      7.27 o
  20   2  14     1658.32     1726.83     34.94 o
  22   2  14      154.07      155.20     18.49 o
 -43   3  14      144.22      124.04     15.07 o
 -41   3  14     3009.13     3134.66     52.82 o
 -39   3  14      506.71      531.02     21.15 o
 -37   3  14      457.19      403.08     18.46 o
 -35   3  14      964.63      965.18     24.25 o
 -33   3  14       97.82       77.95      8.11 o
 -31   3  14      504.54      475.26     15.22 o
 -29   3  14        3.33        6.38      6.67 o
 -27   3  14      536.86      506.45     14.74 o
 -25   3  14      215.06      175.25     11.64 o
 -23   3  14      694.52      739.97     18.12 o
 -21   3  14     6569.68     6367.51     58.38 o
 -19   3  14      229.55      269.24     11.89 o
 -17   3  14        6.20       31.22      5.85 o
 -15   3  14       50.20       60.59      7.10 o
 -13   3  14      166.44      133.71      6.07 o
 -11   3  14      284.78      281.73      9.13 o
  -9   3  14        1.43        7.33      3.48 o
  -7   3  14     2106.61     1951.82     24.86 o
  -5   3  14     1007.37     1038.57     16.04 o
  -3   3  14      215.46      204.98     10.01 o
  -1   3  14      136.74       82.09      6.09 o
   1   3  14        0.13        0.68      3.79 o
   3   3  14     3519.43     3429.45     36.93 o
   5   3  14      303.23      304.03     12.64 o
   7   3  14      502.01      585.69     17.62 o
   9   3  14     1641.26     1641.04     31.23 o
  11   3  14       20.85       11.49      5.32 o
  13   3  14     1750.56     1759.40     26.28 o
  15   3  14      678.66      672.68     20.11 o
  17   3  14       31.82       39.80      8.51 o
  19   3  14       29.10       12.23      7.58 o
  21   3  14       35.13       30.91      8.60 o
 -42   4  14      247.98      222.35     17.17 o
 -40   4  14      115.08       98.98     12.00 o
 -38   4  14      287.03      305.09     26.01 o
 -36   4  14      111.71      136.95     12.83 o
 -34   4  14        0.08        3.68      5.09 o
 -32   4  14     1270.29     1224.93     25.62 o
 -30   4  14      678.12      664.33     26.22 o
 -28   4  14      318.55      361.08     12.99 o
 -26   4  14     2581.69     2565.37     44.23 o
 -24   4  14      380.21      345.88     16.92 o
 -22   4  14      362.17      402.14     13.33 o
 -20   4  14        1.48        2.37      3.86 o
 -18   4  14     2344.79     2290.14     28.52 o
 -16   4  14      426.58      404.35     12.63 o
 -14   4  14      421.36      405.87     13.15 o
 -12   4  14      616.89      591.08     13.24 o
 -10   4  14      144.89      145.72      8.41 o
  -8   4  14      654.35      643.00     14.53 o
  -6   4  14      102.57      145.02      9.33 o
  -4   4  14        0.32        1.94      3.40 o
  -2   4  14      363.00      366.35     13.31 o
   0   4  14      629.17      583.74     15.80 o
   2   4  14      283.86      265.90     11.21 o
   4   4  14      317.13      296.07     13.30 o
   6   4  14      276.80      261.80     13.87 o
   8   4  14      127.14      116.58     10.38 o
  10   4  14      206.04      179.94     13.55 o
  12   4  14       81.52       91.19     10.87 o
  14   4  14      152.78      147.92     12.73 o
  16   4  14        0.04       -0.77      6.96 o
  18   4  14      945.91      978.18     39.98 o
  20   4  14        1.30        3.06     10.98 o
 -41   5  14        0.52       -1.26      6.66 o
 -39   5  14     1692.79     1778.15     48.55 o
 -37   5  14      458.90      483.56     47.77 o
 -35   5  14        7.64       10.80      5.78 o
 -33   5  14      951.66      961.03     24.09 o
 -31   5  14      314.69      302.56     13.65 o
 -29   5  14      207.97      204.16      8.92 o
 -27   5  14       42.41       31.10      4.90 o
 -25   5  14     1487.37     1483.83     26.08 o
 -23   5  14       38.48       33.09      6.70 o
 -21   5  14      216.80      195.90     10.66 o
 -19   5  14      228.60      217.25     10.70 o
 -17   5  14      294.29      273.37     20.10 o
 -15   5  14       92.67      100.31      6.31 o
 -13   5  14     1767.05     1770.12     24.40 o
 -11   5  14      387.35      391.12     13.09 o
  -9   5  14      360.23      315.52     20.95 o
  -7   5  14      277.89      250.00     18.78 o
  -5   5  14      453.89      437.58     15.20 o
  -3   5  14     2911.91     2803.50     35.64 o
  -1   5  14      679.77      603.60     17.89 o
   1   5  14       26.45       15.04      5.92 o
   3   5  14      167.93      186.77     13.31 o
   5   5  14     4708.83     4795.53     57.79 o
   7   5  14      371.38      363.97     23.88 o
   9   5  14       59.42       61.32      9.41 o
  11   5  14     1833.25     1911.25     36.88 o
  13   5  14       27.61       10.32      7.65 o
  15   5  14      265.78      265.88     15.26 o
  17   5  14      310.12      302.19     26.01 o
 -38   6  14      146.22      128.70     16.58 o
 -36   6  14      545.65      529.85     31.38 o
 -34   6  14      155.89      160.32     20.64 o
 -32   6  14      304.74      280.19     12.87 o
 -30   6  14      292.05      290.64     12.90 o
 -28   6  14      906.80      896.81     19.46 o
 -26   6  14     1144.00     1213.86     21.87 o
 -24   6  14     2503.57     2547.23     39.54 o
 -22   6  14      271.21      255.21      9.97 o
 -20   6  14       99.76       79.66      8.87 o
 -18   6  14      976.51      978.89     17.56 o
 -16   6  14      720.40      689.59     15.56 o
 -14   6  14       49.67       34.29      5.49 o
 -12   6  14      138.30      117.80      8.50 o
 -10   6  14      217.44      228.38     12.29 o
  -8   6  14       56.85       73.24      8.11 o
  -6   6  14      331.50      342.57     14.85 o
  -4   6  14      440.33      491.96     17.24 o
  -2   6  14      532.75      545.17     18.00 o
   0   6  14      191.84      210.36     13.25 o
   2   6  14      328.86      370.00     21.97 o
   4   6  14      121.92      114.84     12.47 o
   6   6  14       47.06       40.15      9.58 o
   8   6  14      153.97      115.22     13.11 o
  10   6  14      182.16      154.40     13.05 o
  12   6  14      372.97      354.66     20.55 o
  14   6  14       29.73       23.52      8.61 o
  16   6  14     1177.30     1203.79     57.21 o
 -35   7  14     1100.83     1133.65     47.91 o
 -33   7  14        5.76        5.41      6.85 o
 -31   7  14       29.35       31.42      7.65 o
 -29   7  14      222.29      208.32     16.15 o
 -27   7  14     1008.99     1048.78     24.10 o
 -25   7  14       27.07       18.52      6.26 o
 -23   7  14      274.15      291.16     13.72 o
 -21   7  14      521.46      518.40     16.70 o
 -19   7  14     2917.26     2927.17     39.06 o
 -17   7  14      204.03      211.11     12.76 o
 -15   7  14     1557.89     1617.73     28.37 o
 -13   7  14      514.53      519.59     17.20 o
 -11   7  14      466.86      473.26     17.98 o
  -9   7  14      120.11      125.43     10.39 o
  -7   7  14      607.35      602.46     19.24 o
  -5   7  14       64.77       59.67      8.49 o
  -3   7  14      165.91      196.64     15.25 o
  -1   7  14     1900.95     1924.89     39.44 o
   1   7  14     1630.82     1658.30     44.50 o
   3   7  14      828.18      839.90     39.83 o
   5   7  14      114.92       91.08     13.58 o
   7   7  14     1704.12     1822.78     40.05 o
   9   7  14     1045.47     1095.67     30.83 o
  11   7  14      283.29      270.84     18.58 o
  13   7  14      235.45      255.37     22.56 o
 -32   8  14      454.86      474.66     20.60 o
 -30   8  14      213.54      177.80     14.05 o
 -28   8  14        6.68        9.71      7.17 o
 -26   8  14      531.89      567.24     23.71 o
 -24   8  14      266.78      249.75     14.80 o
 -22   8  14      422.21      404.67     17.11 o
 -20   8  14        0.04        0.83      6.10 o
 -18   8  14      122.71      130.26     10.77 o
 -16   8  14      746.99      756.78     20.76 o
 -14   8  14      131.61      109.73     10.21 o
 -12   8  14      871.10      859.48     23.84 o
 -10   8  14      172.19      155.07     12.90 o
  -8   8  14      398.49      355.83     18.39 o
  -6   8  14       44.33       42.37      8.59 o
  -4   8  14     1870.18     1914.41     37.18 o
  -2   8  14      394.76      373.71     20.80 o
   0   8  14       84.95       70.49     11.21 o
   2   8  14       94.77       94.25     12.29 o
   4   8  14      414.85      444.48     22.03 o
   6   8  14       20.20       10.91     10.39 o
   8   8  14       18.05       22.60     10.64 o
 -27   9  14      102.95       84.10     19.17 o
 -25   9  14      165.70      169.80     15.51 o
 -23   9  14      585.20      602.83     24.34 o
 -21   9  14      197.07      155.86     15.00 o
 -19   9  14        6.49       10.85      7.43 o
 -17   9  14        2.95        1.40      6.93 o
 -15   9  14      426.81      432.65     20.79 o
 -13   9  14      481.82      520.12     21.09 o
 -11   9  14       86.21       74.42     10.43 o
  -9   9  14       49.52       35.49      8.87 o
  -7   9  14       35.52       30.95      8.02 o
  -5   9  14      444.58      426.83     21.56 o
  -3   9  14       91.72       83.22     11.64 o
  -1   9  14        5.51        4.88      7.38 o
   1   9  14       64.26       50.34     10.48 o
   3   9  14      195.76      188.26     20.89 o
 -16  10  14        0.00       14.89     13.42 o
 -14  10  14        4.74       -4.07      8.74 o
 -12  10  14        3.52       10.82     10.56 o
 -10  10  14      540.32      509.55     23.19 o
  -8  10  14        3.67       -1.54      8.06 o
 -45   1  15      360.39      354.04     19.39 o
 -43   1  15      200.22      198.25     15.91 o
 -41   1  15      279.88      300.67     18.09 o
 -39   1  15        1.72       -2.03      5.81 o
 -37   1  15      107.33      118.04     11.79 o
 -35   1  15      915.98      928.16     25.80 o
 -33   1  15      186.88      167.93     12.51 o
 -31   1  15      495.71      520.32     16.19 o
 -29   1  15       15.22       11.99      4.55 o
 -27   1  15     3947.89     3966.76     53.63 o
 -25   1  15      609.30      564.45     27.28 o
 -23   1  15        2.04        3.88      3.18 o
 -21   1  15      426.89      358.39     17.66 o
 -19   1  15        6.87       19.57      4.73 o
 -17   1  15      152.19      139.44      7.27 o
 -15   1  15       12.37        3.06      3.30 o
 -13   1  15       33.91       33.18      4.16 o
 -11   1  15     5380.86     5385.11     37.01 o
  -9   1  15     1852.69     1855.13     22.27 o
  -7   1  15     1862.36     1952.92     24.07 o
  -5   1  15      955.60      962.04     15.40 o
  -3   1  15     1652.93     1550.24     25.32 o
  -1   1  15      941.02      854.84     15.37 o
   1   1  15       57.53       47.69      5.17 o
   3   1  15       67.03       48.57      5.40 o
   5   1  15      380.85      425.85     12.75 o
   7   1  15      418.10      427.18     13.92 o
   9   1  15     1309.26     1362.06     19.93 o
  11   1  15      517.52      576.26     15.63 o
  13   1  15       33.33       35.90      6.58 o
  15   1  15      636.45      666.78     22.57 o
  17   1  15      725.27      728.01     26.63 o
  19   1  15       29.97       29.07      8.43 o
 -44   2  15      130.30      115.86     13.98 o
 -42   2  15       18.92       20.33      8.70 o
 -40   2  15       80.45       84.42     14.89 o
 -38   2  15      245.34      230.61     17.41 o
 -36   2  15      976.39      982.85     34.86 o
 -34   2  15      662.71      691.32     27.25 o
 -32   2  15     1346.26     1397.11     28.31 o
 -30   2  15      867.32      881.47     17.25 o
 -28   2  15      227.64      177.58      8.33 o
 -26   2  15       39.37       39.51      4.65 o
 -24   2  15     2159.35     2106.61     24.89 o
 -22   2  15      945.50      942.74     15.14 o
 -20   2  15      132.26      151.98      9.49 o
 -18   2  15       17.62       16.84      3.19 o
 -16   2  15     1693.82     1744.65     21.67 o
 -14   2  15      166.38      189.92      8.09 o
 -12   2  15     4341.72     4425.87     41.15 o
 -10   2  15      344.32      353.35     18.29 o
  -8   2  15      271.91      243.18      7.27 o
  -6   2  15       29.49       20.15      3.77 o
  -4   2  15     2121.54     2183.06     25.82 o
  -2   2  15     1732.62     1716.20     20.30 o
   0   2  15      612.56      590.31     15.56 o
   2   2  15       14.17        9.86      4.31 o
   4   2  15      705.34      669.51     15.11 o
   6   2  15     1429.98     1361.80     22.27 o
   8   2  15      103.19      119.02      9.81 o
  10   2  15        5.06        5.50      4.14 o
  12   2  15       85.59       61.57      6.74 o
  14   2  15      108.37      104.86      8.75 o
  16   2  15      221.59      210.03     13.86 o
  18   2  15       54.69       45.38      9.01 o
  20   2  15      327.18      326.25     18.65 o
 -43   3  15        0.72        5.24      6.31 o
 -41   3  15      110.71      131.27     11.99 o
 -39   3  15       11.35        7.45      6.49 o
 -37   3  15       41.49       28.05      7.39 o
 -35   3  15       46.53       32.93     11.34 o
 -33   3  15     1661.18     1689.52     28.96 o
 -31   3  15        0.51        1.84      4.24 o
 -29   3  15      845.41      821.93     22.09 o
 -27   3  15        0.26       -3.12      3.12 o
 -25   3  15     1793.87     1810.42     32.62 o
 -23   3  15      818.88      852.60     20.65 o
 -21   3  15       29.32       50.64      6.13 o
 -19   3  15      393.81      435.22     14.17 o
 -17   3  15      893.76      968.16     21.60 o
 -15   3  15     1531.61     1576.36     21.91 o
 -13   3  15     3269.06     3411.78     34.97 o
 -11   3  15      100.49       94.26      6.09 o
  -9   3  15     1545.08     1421.94     22.28 o
  -7   3  15      203.66      206.15      9.58 o
  -5   3  15     9539.34     9298.18     67.54 o
  -3   3  15        9.13        8.04      3.59 o
  -1   3  15      794.11      717.24     14.40 o
   1   3  15      572.93      558.85     14.06 o
   3   3  15       59.01       61.12      6.66 o
   5   3  15      652.39      660.50     17.33 o
   7   3  15      151.09      129.76     13.89 o
   9   3  15      410.30      415.70     18.68 o
  11   3  15     1425.18     1480.49     26.20 o
  13   3  15        0.05        8.30      5.67 o
  15   3  15     1838.22     1830.22     34.18 o
  17   3  15      101.93      107.28     13.54 o
  19   3  15      407.14      421.54     22.54 o
 -42   4  15       87.92       77.74     11.24 o
 -40   4  15       50.98       49.14      9.51 o
 -38   4  15     1498.49     1577.05     39.77 o
 -36   4  15     1307.06     1308.16     32.09 o
 -34   4  15        7.13       13.21      6.57 o
 -32   4  15       96.75       94.22      9.56 o
 -30   4  15     1571.82     1534.67     28.56 o
 -28   4  15     1265.43     1295.69     22.61 o
 -26   4  15      408.41      423.68     17.97 o
 -24   4  15      122.55      105.85     10.27 o
 -22   4  15     2989.35     2916.93     46.81 o
 -20   4  15     1947.33     1925.78     29.76 o
 -18   4  15     2158.86     2133.21     27.00 o
 -16   4  15      274.83      239.61     10.60 o
 -14   4  15      285.71      271.60      9.66 o
 -12   4  15     1814.57     1831.43     25.66 o
 -10   4  15      833.77      844.47     16.62 o
  -8   4  15      111.96      101.05      9.43 o
  -6   4  15      661.91      649.73     15.56 o
  -4   4  15      806.02      811.99     15.34 o
  -2   4  15     5161.07     5112.01     57.00 o
   0   4  15     1541.84     1574.31     26.34 o
   2   4  15      387.91      399.92     13.91 o
   4   4  15      228.19      239.80     13.05 o
   6   4  15      180.58      160.64     11.77 o
   8   4  15     2006.56     2005.55     34.31 o
  10   4  15      358.04      358.44     18.68 o
  12   4  15       44.55       22.91      8.20 o
  14   4  15       21.75       25.36      7.29 o
  16   4  15      396.16      403.24     21.80 o
  18   4  15     1152.42     1291.83     46.98 o
 -41   5  15        0.05        7.85     16.77 o
 -39   5  15      180.97      196.05     26.17 o
 -37   5  15        1.96       10.11      8.30 o
 -35   5  15       28.34       33.21      7.56 o
 -33   5  15      190.71      195.83     14.35 o
 -31   5  15       39.76       25.70      6.40 o
 -29   5  15       25.32       10.80      5.79 o
 -27   5  15      293.74      303.05     20.44 o
 -25   5  15     1214.88     1212.09     22.07 o
 -23   5  15      579.24      613.73     16.50 o
 -21   5  15       59.01       63.08      6.73 o
 -19   5  15     1164.19     1220.93     21.34 o
 -17   5  15      356.84      354.13     13.35 o
 -15   5  15       90.78       80.10      6.39 o
 -13   5  15      875.93      834.59     17.72 o
 -11   5  15     3649.70     3521.65     41.36 o
  -9   5  15       18.30       17.25      5.32 o
  -7   5  15      581.46      574.86     24.53 o
  -5   5  15      164.21      194.69     11.79 o
  -3   5  15     1034.55     1035.23     18.97 o
  -1   5  15      168.09      171.18     15.94 o
   1   5  15      269.28      295.00     15.43 o
   3   5  15       14.47       13.96      6.64 o
   5   5  15       17.04       12.11      6.12 o
   7   5  15     1043.88     1027.10     25.66 o
   9   5  15     1313.72     1356.18     30.50 o
  11   5  15      267.98      251.08     16.26 o
  13   5  15      295.60      309.99     19.58 o
  15   5  15       32.59       41.30      8.79 o
 -38   6  15      193.18      184.98     27.48 o
 -36   6  15      611.95      588.42     24.31 o
 -34   6  15     1544.08     1604.05     33.52 o
 -32   6  15      382.92      351.38     15.87 o
 -30   6  15        1.40        9.76      5.50 o
 -28   6  15      120.78      108.28      8.24 o
 -26   6  15      442.28      459.77     16.12 o
 -24   6  15      295.08      276.73     13.51 o
 -22   6  15      474.56      470.45     16.72 o
 -20   6  15        1.93        0.82      3.67 o
 -18   6  15     1400.09     1396.24     22.56 o
 -16   6  15      173.17      198.29      9.90 o
 -14   6  15     2057.50     1945.15     33.59 o
 -12   6  15        0.82       10.55      4.72 o
 -10   6  15      239.82      243.69     14.88 o
  -8   6  15      141.17      155.83     10.92 o
  -6   6  15        7.32        5.96      5.38 o
  -4   6  15     2223.46     2230.08     35.54 o
  -2   6  15      439.56      432.54     17.91 o
   0   6  15       51.72       43.27      8.42 o
   2   6  15      713.45      728.29     24.98 o
   4   6  15      130.69      116.47     12.92 o
   6   6  15      584.02      578.50     24.36 o
   8   6  15       15.59       19.22      8.27 o
  10   6  15      210.72      185.17     24.21 o
  12   6  15      463.39      516.75     22.98 o
 -35   7  15        2.85        3.18      7.14 o
 -33   7  15       52.41       35.78      9.07 o
 -31   7  15       94.59       67.40      9.03 o
 -29   7  15        6.81       18.47      6.65 o
 -27   7  15       90.80       77.00     10.96 o
 -25   7  15       89.31       95.30      9.23 o
 -23   7  15       50.41       62.66      8.04 o
 -21   7  15        0.55        8.61      5.02 o
 -19   7  15       10.75        8.18      6.99 o
 -17   7  15        0.25        4.50      5.34 o
 -15   7  15     1000.16      961.72     22.08 o
 -13   7  15      294.09      274.12     13.78 o
 -11   7  15       38.13       30.54      7.06 o
  -9   7  15      328.72      321.09     15.23 o
  -7   7  15      248.03      236.01     14.07 o
  -5   7  15       11.28       25.32      6.86 o
  -3   7  15      395.76      401.31     19.14 o
  -1   7  15      339.81      360.84     20.50 o
   1   7  15      376.68      368.38     20.92 o
   3   7  15      158.55      140.92     25.36 o
   5   7  15      118.00      139.57     23.25 o
   7   7  15      268.25      268.38     18.61 o
   9   7  15      217.28      219.74     17.22 o
 -30   8  15      179.76      194.71     14.41 o
 -28   8  15       16.39       15.05      9.95 o
 -26   8  15      329.61      337.89     16.87 o
 -24   8  15      100.23      101.65     15.61 o
 -22   8  15      465.69      500.84     18.87 o
 -20   8  15      452.94      445.88     17.66 o
 -18   8  15        4.78        0.47      5.54 o
 -16   8  15       61.19       67.17      8.85 o
 -14   8  15        4.65        4.30      5.55 o
 -12   8  15      364.68      361.79     17.57 o
 -10   8  15      112.23      110.52     11.29 o
  -8   8  15      585.96      613.40     22.10 o
  -6   8  15      312.47      325.42     19.79 o
  -4   8  15       31.57       28.79      8.55 o
  -2   8  15        0.29        5.91      7.56 o
   0   8  15      143.19       86.43     12.46 o
   2   8  15       85.16       87.56     13.96 o
   4   8  15      110.96       95.16     13.90 o
   6   8  15       57.66       48.36     12.44 o
 -25   9  15       21.29        0.67     10.20 o
 -23   9  15     1029.07     1006.66     42.07 o
 -21   9  15       23.30       29.14      9.46 o
 -19   9  15     1242.91     1325.23     34.52 o
 -17   9  15      258.01      235.90     16.69 o
 -15   9  15        0.21        6.45      7.33 o
 -13   9  15       69.93       48.62      9.80 o
 -11   9  15        8.40       15.14      7.49 o
  -9   9  15        1.34        2.35      7.23 o
  -7   9  15      430.08      419.86     24.49 o
  -5   9  15      132.66      129.13     21.99 o
  -3   9  15       79.50       59.05     13.09 o
  -1   9  15      362.48      396.94     22.43 o
 -44   0  16      438.55      399.77     46.51 o
 -42   0  16     2467.65     2581.63     98.49 o
 -40   0  16      137.21      112.47     24.24 o
 -38   0  16      812.56      747.40     46.92 o
 -36   0  16      934.25      936.46     50.06 o
 -34   0  16       26.74       29.66     11.16 o
 -32   0  16     1165.56     1156.18     43.52 o
 -30   0  16      915.56     1002.81     46.96 o
 -28   0  16     3376.91     3165.00     61.44 o
 -26   0  16    11577.36    11262.55    145.72 o
 -24   0  16      429.47      336.64     32.61 o
 -22   0  16     4594.30     4640.40     65.45 o
 -20   0  16      450.58      399.05     18.21 o
 -18   0  16     2538.25     2551.66     45.04 o
 -16   0  16       17.23        9.23      4.37 o
 -14   0  16      152.08      193.65     12.54 o
 -12   0  16     2819.09     2756.68     42.53 o
 -10   0  16     4531.34     4500.50     60.81 o
  -8   0  16    10762.49    10931.32    101.88 o
  -6   0  16    15186.95    15365.79    146.29 o
  -4   0  16        3.25        1.76      4.95 o
  -2   0  16      385.93      422.26     17.17 o
   0   0  16       98.80      110.74     11.03 o
   2   0  16     2222.41     2032.39     54.24 o
   4   0  16     1690.45     1700.20     32.89 o
   6   0  16      630.96      603.23     17.18 o
   8   0  16      117.99      132.35     13.30 o
  10   0  16     1222.81     1276.14     30.29 o
  12   0  16     4207.59     4212.85     75.23 o
  14   0  16     1281.12     1294.82     36.08 o
  16   0  16       88.45       75.70     23.35 o
  18   0  16      497.72      520.45     28.27 o
 -45   1  16       10.10       26.11     11.39 o
 -43   1  16      153.95       78.27     15.84 o
 -41   1  16       96.32       42.90     21.56 o
 -39   1  16     1238.58     1180.58     42.93 o
 -37   1  16     1072.82     1085.91     38.94 o
 -35   1  16        1.67        5.90      4.70 o
 -33   1  16      406.10      368.06     24.00 o
 -31   1  16     1973.92     1990.02     30.00 o
 -29   1  16     2338.59     2358.96     49.35 o
 -27   1  16      119.97      110.73      7.79 o
 -25   1  16      562.64      502.51     15.45 o
 -23   1  16      712.91      604.13     18.02 o
 -21   1  16     2206.38     2116.61     25.37 o
 -19   1  16     5607.47     5768.79     48.88 o
 -17   1  16     4236.95     4286.78     40.37 o
 -15   1  16     2134.54     2086.53     26.03 o
 -13   1  16        0.41        1.07      2.99 o
 -11   1  16     1496.77     1474.07     16.30 o
  -9   1  16     1327.24     1321.91     20.60 o
  -7   1  16      167.22      182.68      8.98 o
  -5   1  16      238.07      222.03      8.99 o
  -3   1  16      129.69      126.85      7.62 o
  -1   1  16     1084.53     1058.41     18.54 o
   1   1  16     2746.61     2681.91     28.69 o
   3   1  16     3331.01     3260.58     31.82 o
   5   1  16     5572.50     5521.97     47.80 o
   7   1  16     1482.71     1504.53     23.13 o
   9   1  16      115.32      114.51      8.52 o
  11   1  16       23.31       30.09      5.61 o
  13   1  16      281.88      278.17     13.18 o
  15   1  16      540.47      605.41     17.96 o
  17   1  16      991.86      994.66     25.72 o
 -44   2  16       54.64       50.89     12.05 o
 -42   2  16       93.22       87.11     12.33 o
 -40   2  16     2095.30     2174.62     65.32 o
 -38   2  16       13.70       16.55      7.34 o
 -36   2  16      182.80      158.35     14.05 o
 -34   2  16       17.33        9.56      5.75 o
 -32   2  16       35.49       23.21      5.84 o
 -30   2  16     3003.59     2850.79     39.25 o
 -28   2  16     2882.69     2948.73     44.54 o
 -26   2  16       11.06       16.60      6.19 o
 -24   2  16     1890.10     1836.87     22.50 o
 -22   2  16       68.00       80.68      5.26 o
 -20   2  16     8042.23     7873.77     60.97 o
 -18   2  16       13.66        9.45      4.07 o
 -16   2  16        1.42        3.27      3.14 o
 -14   2  16     2234.44     2224.69     26.97 o
 -12   2  16      568.95      538.31     19.97 o
 -10   2  16     3190.46     3185.39     40.02 o
  -8   2  16     5160.44     5204.60     46.84 o
  -6   2  16     3086.49     3047.32     34.54 o
  -4   2  16     6380.58     6440.51     73.17 o
  -2   2  16       13.24        3.74      3.52 o
   0   2  16      295.07      271.56      9.73 o
   2   2  16     1136.28     1155.75     19.01 o
   4   2  16       92.29       89.97      7.65 o
   6   2  16      143.28      133.59     12.09 o
   8   2  16        0.24        4.05      5.40 o
  10   2  16     1339.80     1373.96     24.09 o
  12   2  16      585.72      565.87     17.21 o
  14   2  16     1607.10     1706.33     33.03 o
  16   2  16     1421.96     1452.84     37.99 o
  18   2  16       13.49       -1.01     14.10 o
 -43   3  16      148.09      143.93     15.76 o
 -41   3  16      382.57      400.08     39.97 o
 -39   3  16        2.90        5.05      7.09 o
 -37   3  16       73.71       61.65      8.63 o
 -35   3  16      268.43      249.02     20.57 o
 -33   3  16      396.67      371.37     13.67 o
 -31   3  16        5.35        8.77      4.56 o
 -29   3  16       33.35       28.37      5.11 o
 -27   3  16     5017.65     4998.99     59.50 o
 -25   3  16      181.40      179.33     11.31 o
 -23   3  16      219.65      209.47     11.92 o
 -21   3  16     1915.14     1897.72     28.60 o
 -19   3  16     2338.83     2203.47     33.98 o
 -17   3  16     2652.89     2566.25     33.30 o
 -15   3  16      179.26      163.49      8.07 o
 -13   3  16      425.54      448.86     12.91 o
 -11   3  16      728.92      713.06     23.45 o
  -9   3  16      136.95      126.24      7.68 o
  -7   3  16     1870.74     1861.90     31.81 o
  -5   3  16      247.96      280.03      9.85 o
  -3   3  16     1051.52     1022.37     19.89 o
  -1   3  16      384.79      361.79     17.25 o
   1   3  16      740.43      712.68     17.72 o
   3   3  16     3527.95     3533.57     39.23 o
   5   3  16      939.96      977.39     22.65 o
   7   3  16     1621.60     1699.70     29.55 o
   9   3  16      540.84      555.70     18.64 o
  11   3  16      204.10      206.63     13.19 o
  13   3  16      150.59      143.53     10.86 o
  15   3  16      197.66      162.58     13.04 o
  17   3  16      400.43      436.75     40.51 o
 -42   4  16        0.23       -5.06      9.11 o
 -40   4  16       42.44       32.26      8.49 o
 -38   4  16     1429.92     1420.18     36.13 o
 -36   4  16      482.86      423.29     17.51 o
 -34   4  16      428.23      387.84     17.24 o
 -32   4  16     1683.13     1624.38     27.76 o
 -30   4  16        0.42        7.48      6.18 o
 -28   4  16        0.68        6.32      5.94 o
 -26   4  16      843.27      857.90     23.54 o
 -24   4  16       20.52       23.70      6.76 o
 -22   4  16      181.13      180.93     11.29 o
 -20   4  16      793.24      797.97     19.49 o
 -18   4  16     1013.73      902.85     22.53 o
 -16   4  16     5783.62     5806.69     57.59 o
 -14   4  16      473.77      504.69     13.34 o
 -12   4  16      433.36      453.56     13.13 o
 -10   4  16      288.29      257.99     11.87 o
  -8   4  16     1188.35     1154.86     20.75 o
  -6   4  16      658.15      620.51     17.79 o
  -4   4  16       50.95       60.45      5.68 o
  -2   4  16     2173.51     2262.44     29.11 o
   0   4  16     2097.84     2121.99     33.83 o
   2   4  16        5.84        0.48      4.68 o
   4   4  16       37.88       50.82      7.56 o
   6   4  16      277.49      261.39     18.00 o
   8   4  16        0.75        2.25      6.04 o
  10   4  16       35.80       24.76      9.59 o
  12   4  16     1191.53     1264.95     29.08 o
  14   4  16      191.56      184.13     13.00 o
 -39   5  16       47.71       38.14      8.93 o
 -37   5  16       27.11       22.87      7.63 o
 -35   5  16      136.72      151.29     12.39 o
 -33   5  16      983.52      944.96     24.21 o
 -31   5  16        0.01        7.43      5.18 o
 -29   5  16      375.75      345.03     20.25 o
 -27   5  16       20.84       16.31      7.62 o
 -25   5  16     2699.74     2770.19     49.50 o
 -23   5  16     1505.98     1475.81     33.48 o
 -21   5  16      575.42      560.56     14.20 o
 -19   5  16      250.70      238.90     11.14 o
 -17   5  16       62.12       60.35      5.38 o
 -15   5  16     1147.43     1132.79     19.54 o
 -13   5  16     1475.49     1466.38     23.32 o
 -11   5  16        7.51       12.93      4.77 o
  -9   5  16      867.09      862.60     20.06 o
  -7   5  16      110.70      121.04      9.92 o
  -5   5  16     6560.56     6452.54     65.99 o
  -3   5  16      283.84      261.94     17.49 o
  -1   5  16      338.58      359.08     18.34 o
   1   5  16     1154.97     1168.95     28.01 o
   3   5  16       17.11       18.61      7.30 o
   5   5  16      420.47      416.93     20.52 o
   7   5  16      414.99      441.73     19.17 o
   9   5  16      692.12      674.01     22.70 o
  11   5  16     1015.21     1103.46     28.76 o
  13   5  16      136.42      116.52     11.61 o
 -36   6  16     1774.35     1841.26     39.73 o
 -34   6  16     1638.78     1676.56     47.92 o
 -32   6  16       10.93        8.66      5.56 o
 -30   6  16      299.41      290.59     13.52 o
 -28   6  16       41.09       36.70      6.43 o
 -26   6  16      579.83      595.10     26.22 o
 -24   6  16      105.47      111.21      9.88 o
 -22   6  16     1411.71     1470.33     33.05 o
 -20   6  16       23.03       21.40      4.66 o
 -18   6  16     1528.22     1529.06     23.02 o
 -16   6  16      167.66      142.90     14.75 o
 -14   6  16     1656.89     1716.04     26.87 o
 -12   6  16     1650.49     1652.06     28.45 o
 -10   6  16      415.38      415.09     16.13 o
  -8   6  16      700.84      749.85     22.70 o
  -6   6  16      243.95      264.35     14.71 o
  -4   6  16      516.13      547.22     19.21 o
  -2   6  16     1435.64     1503.63     32.01 o
   0   6  16      795.87      791.49     25.12 o
   2   6  16      335.14      319.02     19.31 o
   4   6  16      126.99      125.58     13.86 o
   6   6  16      225.07      194.05     16.46 o
   8   6  16      873.27      861.76     28.90 o
  10   6  16       11.25       14.39      9.24 o
 -33   7  16       28.67       25.80      8.18 o
 -31   7  16      108.02       96.72     15.03 o
 -29   7  16      104.10      102.51      9.60 o
 -27   7  16       90.64       76.28      8.94 o
 -25   7  16      451.91      459.22     16.31 o
 -23   7  16     3111.64     3240.40     58.10 o
 -21   7  16      168.17      177.81     11.11 o
 -19   7  16      284.10      304.77     13.64 o
 -17   7  16      206.77      206.72     12.24 o
 -15   7  16       26.39       23.54      6.52 o
 -13   7  16       56.92       51.04      7.79 o
 -11   7  16     2785.64     2901.97     48.72 o
  -9   7  16      185.96      171.68     12.53 o
  -7   7  16      396.06      383.72     21.14 o
  -5   7  16        1.65        7.20      6.15 o
  -3   7  16     2222.73     2236.49     43.83 o
  -1   7  16      879.36      852.24     27.39 o
   1   7  16        1.97       -1.71      7.72 o
   3   7  16       89.38       62.96     11.42 o
   5   7  16       50.20       46.04     14.04 o
   7   7  16        0.61        4.11      9.11 o
 -28   8  16       12.33        6.72      6.65 o
 -26   8  16      302.46      301.92     22.86 o
 -24   8  16        1.19       -2.70      6.02 o
 -22   8  16        2.96        4.65      5.85 o
 -20   8  16       22.10       15.32      6.68 o
 -18   8  16      339.38      346.26     18.06 o
 -16   8  16      279.57      253.83     14.59 o
 -14   8  16      804.58      851.94     22.67 o
 -12   8  16      961.88      963.74     24.27 o
 -10   8  16      103.25       93.11     10.86 o
  -8   8  16      134.04      150.47     13.05 o
  -6   8  16       96.33       74.70     10.23 o
  -4   8  16       57.65       42.43      9.89 o
  -2   8  16      118.73       75.78     11.52 o
   0   8  16      291.60      286.35     21.04 o
   2   8  16      574.42      591.17     26.61 o
 -21   9  16      308.11      299.37     19.77 o
 -19   9  16        6.82        5.80      7.23 o
 -17   9  16      469.55      444.47     21.32 o
 -15   9  16        0.36       12.37      8.74 o
 -13   9  16      175.19      180.81     15.22 o
 -11   9  16      246.75      241.29     17.53 o
  -9   9  16      188.46      200.72     16.53 o
  -7   9  16      154.24      157.44     15.04 o
  -5   9  16      344.42      390.85     23.87 o
 -43   1  17        7.06       18.26     10.58 o
 -41   1  17     1155.42     1093.03     42.53 o
 -39   1  17      480.44      385.22     28.22 o
 -37   1  17      394.57      358.92     26.71 o
 -35   1  17      243.57      232.79     31.87 o
 -33   1  17     2194.76     2214.07     45.10 o
 -31   1  17     1302.15     1365.76     34.20 o
 -29   1  17      432.89      458.01     23.87 o
 -27   1  17      429.76      397.35     18.79 o
 -25   1  17       85.16       87.58     11.40 o
 -23   1  17      606.16      620.17     18.76 o
 -21   1  17      186.20      202.87      8.51 o
 -19   1  17      477.06      457.56     12.59 o
 -17   1  17        1.17       -2.50      4.52 o
 -15   1  17       56.12       47.38      5.56 o
 -13   1  17     1229.01     1187.16     17.75 o
 -11   1  17     1777.23     1720.70     24.66 o
  -9   1  17      580.07      579.12     13.28 o
  -7   1  17       66.61       67.26      6.97 o
  -5   1  17      272.21      263.21      9.58 o
  -3   1  17     1332.99     1342.90     21.54 o
  -1   1  17      515.41      519.14     15.13 o
   1   1  17      828.14      870.27     18.08 o
   3   1  17     1117.41     1155.51     19.16 o
   5   1  17       74.84       68.26      6.39 o
   7   1  17      901.38      887.10     17.36 o
   9   1  17      214.34      220.79     11.49 o
  11   1  17      428.68      467.04     17.82 o
  13   1  17      632.19      631.16     20.24 o
  15   1  17       76.89       73.42      9.52 o
 -42   2  17     1042.76     1052.16     33.06 o
 -40   2  17      233.11      242.87     16.74 o
 -38   2  17        3.09        6.42      6.39 o
 -36   2  17       29.90       32.41      7.66 o
 -34   2  17      331.80      338.54     18.08 o
 -32   2  17     1020.17      988.17     22.11 o
 -30   2  17     1073.22     1046.75     22.14 o
 -28   2  17      101.72       99.18      8.33 o
 -26   2  17     1409.30     1400.53     23.66 o
 -24   2  17       14.23       18.55      5.12 o
 -22   2  17      853.73      824.23     19.16 o
 -20   2  17       36.26       30.18      4.55 o
 -18   2  17     2588.65     2702.68     28.61 o
 -16   2  17      363.70      354.18     10.75 o
 -14   2  17     3792.59     3836.78     39.01 o
 -12   2  17     2273.97     2350.99     33.31 o
 -10   2  17     2327.19     2413.09     33.44 o
  -8   2  17      104.45      100.73      8.21 o
  -6   2  17     1171.30     1151.52     19.68 o
  -4   2  17      576.31      534.49     16.20 o
  -2   2  17       14.21       15.75      3.91 o
   0   2  17      301.87      325.63     10.40 o
   2   2  17     2147.57     2183.34     25.79 o
   4   2  17      728.65      768.37     17.22 o
   6   2  17     1464.61     1485.21     25.75 o
   8   2  17       90.20       81.78      8.93 o
  10   2  17      133.99      144.12     10.34 o
  12   2  17      208.70      201.43     12.49 o
  14   2  17      240.82      261.72     14.98 o
 -41   3  17       47.52       34.01      9.06 o
 -39   3  17        2.05        3.56      7.03 o
 -37   3  17      418.33      410.14     24.73 o
 -35   3  17     2392.06     2403.81     43.25 o
 -33   3  17      137.11      126.31     11.28 o
 -31   3  17       13.05       14.33      4.62 o
 -29   3  17      712.29      755.80     17.07 o
 -27   3  17       14.69       17.49      6.06 o
 -25   3  17     2764.19     2775.41     38.32 o
 -23   3  17      624.28      664.35     16.93 o
 -21   3  17      752.31      767.43     18.30 o
 -19   3  17      207.85      197.34      8.77 o
 -17   3  17     1173.25     1118.06     23.19 o
 -15   3  17     1334.14     1304.35     21.13 o
 -13   3  17      137.65      140.73     11.74 o
 -11   3  17      342.63      365.91     14.40 o
  -9   3  17     1743.02     1707.84     29.01 o
  -7   3  17      800.97      787.42     16.14 o
  -5   3  17     1915.64     1946.42     23.51 o
  -3   3  17       27.30       20.80      4.81 o
  -1   3  17      807.29      770.66     16.88 o
   1   3  17     4160.47     4156.31     51.27 o
   3   3  17      675.50      682.87     16.32 o
   5   3  17     1073.95     1043.58     22.60 o
   7   3  17       75.01       80.92      9.40 o
   9   3  17       88.76      102.05      9.79 o
  11   3  17      603.77      653.81     29.43 o
  13   3  17      806.74      844.51     21.35 o
 -40   4  17     1149.35     1217.37     29.20 o
 -38   4  17      141.86      121.06     11.36 o
 -36   4  17      615.43      598.43     19.11 o
 -34   4  17      703.20      701.20     19.61 o
 -32   4  17      840.79      862.22     21.72 o
 -30   4  17      346.55      356.42     21.02 o
 -28   4  17       22.26       21.58      6.75 o
 -26   4  17        3.00        5.56      6.53 o
 -24   4  17     1050.49     1066.48     29.95 o
 -22   4  17        4.98        0.38      5.16 o
 -20   4  17     4835.77     4794.28     56.04 o
 -18   4  17      421.09      436.41     12.31 o
 -16   4  17       29.24       10.20      4.93 o
 -14   4  17      516.54      525.60     17.18 o
 -12   4  17     7633.61     7745.26     70.31 o
 -10   4  17     1748.65     1777.86     32.91 o
  -8   4  17       15.48       12.96      4.96 o
  -6   4  17      514.06      520.80     23.65 o
  -4   4  17      299.56      287.06     13.33 o
  -2   4  17        0.19       -1.57      4.09 o
   0   4  17      667.22      664.45     17.31 o
   2   4  17       11.89       14.52      6.92 o
   4   4  17      492.21      473.42     18.28 o
   6   4  17     1071.65     1124.94     31.46 o
   8   4  17     2125.18     2216.68     38.16 o
  10   4  17      231.76      229.17     14.21 o
  12   4  17        1.30        9.29      7.31 o
 -39   5  17       12.88       21.40      8.09 o
 -37   5  17      542.88      524.46     21.52 o
 -35   5  17        6.04        2.64      6.03 o
 -33   5  17       17.04       17.99      6.54 o
 -31   5  17      100.77       96.52     11.02 o
 -29   5  17       63.89       43.66      9.79 o
 -27   5  17      289.08      260.13     17.91 o
 -25   5  17        1.56       -4.88      6.74 o
 -23   5  17     5237.26     5396.54     71.65 o
 -21   5  17      286.38      284.27     15.71 o
 -19   5  17        9.03        5.99      6.25 o
 -17   5  17      171.45      180.59      9.84 o
 -15   5  17       36.32       30.33      5.15 o
 -13   5  17      227.61      199.23     11.13 o
 -11   5  17       25.41       14.02      5.74 o
  -9   5  17      652.76      648.98     22.26 o
  -7   5  17        9.48       10.01      5.86 o
  -5   5  17        3.88        6.35      5.13 o
  -3   5  17     1799.17     1818.75     32.23 o
  -1   5  17     1121.17     1145.41     21.96 o
   1   5  17       46.75       47.53      8.90 o
   3   5  17      354.08      394.04     20.02 o
   5   5  17       14.30       10.15      7.31 o
   7   5  17      534.23      532.58     24.37 o
   9   5  17      263.08      270.38     16.14 o
  11   5  17      514.26      528.28     20.61 o
 -36   6  17        3.20        3.95      6.49 o
 -34   6  17      541.18      506.96     19.64 o
 -32   6  17      126.95      113.43     11.41 o
 -30   6  17      192.48      183.89     11.85 o
 -28   6  17      337.53      323.53     19.49 o
 -26   6  17      549.46      545.88     23.24 o
 -24   6  17      190.76      202.99     14.93 o
 -22   6  17      345.99      337.52     20.77 o
 -20   6  17     2128.68     2124.92     36.10 o
 -18   6  17      183.05      171.89      9.42 o
 -16   6  17       32.14       19.28      5.47 o
 -14   6  17      718.61      745.79     20.02 o
 -12   6  17      467.11      471.71     16.64 o
 -10   6  17     1180.90     1200.57     25.31 o
  -8   6  17      217.19      226.89     13.62 o
  -6   6  17       80.10       71.44      9.15 o
  -4   6  17      235.38      237.29     14.52 o
  -2   6  17        0.32        7.36      6.79 o
   0   6  17      169.41      169.81     13.86 o
   2   6  17       65.11       55.97      9.87 o
   4   6  17       71.56       91.75     12.49 o
   6   6  17      125.19      134.38     14.53 o
   8   6  17       19.01       31.92      9.82 o
 -31   7  17       52.95       52.65     13.64 o
 -29   7  17        2.67        1.59      6.48 o
 -27   7  17      252.50      237.35     14.11 o
 -25   7  17      243.88      238.06     20.95 o
 -23   7  17      122.35      107.43      9.66 o
 -21   7  17     1034.93     1080.22     22.48 o
 -19   7  17      807.92      800.00     20.82 o
 -17   7  17      392.70      424.08     16.22 o
 -15   7  17      113.48      121.59     10.23 o
 -13   7  17       24.10       11.83      6.20 o
 -11   7  17       35.49       39.00      7.70 o
  -9   7  17      518.99      542.39     19.55 o
  -7   7  17       62.29       52.23      8.60 o
  -5   7  17      136.79      145.65     12.08 o
  -3   7  17      266.30      251.33     22.16 o
  -1   7  17      402.86      395.45     32.34 o
   1   7  17      154.93      140.90     14.35 o
   3   7  17        0.14        4.83      8.16 o
   5   7  17       23.02       19.53     11.78 o
 -26   8  17     1266.09     1363.56     29.17 o
 -24   8  17        0.10        1.21      5.99 o
 -22   8  17      731.37      690.62     20.56 o
 -20   8  17      122.51      122.51     10.95 o
 -18   8  17      246.12      277.30     15.90 o
 -16   8  17      578.05      627.99     28.01 o
 -14   8  17        3.37        7.52      6.66 o
 -12   8  17       76.78       65.00      9.55 o
 -10   8  17        1.35        9.38      6.76 o
  -8   8  17      775.70      795.34     26.31 o
  -6   8  17     1140.29     1181.74     37.44 o
  -4   8  17       95.16       80.91     12.25 o
  -2   8  17       14.76       11.63      8.60 o
 -42   0  18     1272.17     1200.40     64.36 o
 -40   0  18      752.29      735.12     48.13 o
 -38   0  18      746.52      758.37     46.83 o
 -36   0  18     7221.60     7287.71    170.78 o
 -34   0  18      958.19      857.14     46.40 o
 -32   0  18      378.38      424.62     46.99 o
 -30   0  18      453.89      470.09     25.22 o
 -28   0  18      154.61      146.62     15.77 o
 -26   0  18     4660.88     4511.33    113.04 o
 -24   0  18      536.59      521.99     25.14 o
 -22   0  18      352.37      382.30     36.52 o
 -20   0  18      689.50      689.88     24.31 o
 -18   0  18    19172.48    19302.01    220.17 o
 -16   0  18     6436.16     6699.71    108.58 o
 -14   0  18      863.49      900.40     22.40 o
 -12   0  18      695.23      692.35     21.31 o
 -10   0  18     1176.04     1199.35     29.41 o
  -8   0  18      106.28       97.78      8.26 o
  -6   0  18     2659.09     2680.28     41.39 o
  -4   0  18     4290.28     4540.68     60.03 o
  -2   0  18     2819.98     2894.76     47.27 o
   0   0  18       15.14       17.72      7.36 o
   2   0  18     3124.50     3161.32     52.92 o
   4   0  18      226.28      257.10     18.22 o
   6   0  18      931.00      941.38     29.84 o
   8   0  18      628.11      658.61     24.99 o
  10   0  18     1434.05     1478.25     41.27 o
  12   0  18       13.68       11.37     13.53 o
  14   0  18     1754.80     1763.58     65.95 o
 -43   1  18       12.66        4.92      9.58 o
 -41   1  18      232.23      229.94     23.23 o
 -39   1  18        1.76        3.97      9.71 o
 -37   1  18       67.43       75.09     13.98 o
 -35   1  18      224.68      207.77     19.10 o
 -33   1  18      782.72      841.07     28.35 o
 -31   1  18     1566.56     1556.67     35.30 o
 -29   1  18     6559.56     6622.37     77.66 o
 -27   1  18     3783.93     3877.50     60.68 o
 -25   1  18     1939.59     1921.23     37.48 o
 -23   1  18      606.59      642.29     18.27 o
 -21   1  18      131.44      145.22      7.88 o
 -19   1  18      158.51      173.08      9.44 o
 -17   1  18     1020.17      994.95     18.34 o
 -15   1  18     1467.49     1445.65     22.95 o
 -13   1  18     3105.74     3173.51     39.80 o
 -11   1  18        6.91        9.64      4.63 o
  -9   1  18      555.50      551.95     13.36 o
  -7   1  18      636.65      597.46     14.66 o
  -5   1  18     1216.27     1154.26     20.87 o
  -3   1  18      224.64      234.19     12.20 o
  -1   1  18        0.25       -1.24      4.05 o
   1   1  18      117.70      116.97      8.53 o
   3   1  18      487.69      486.91     14.52 o
   5   1  18     2716.47     2811.99     34.09 o
   7   1  18     4469.89     4571.35     45.31 o
   9   1  18     2159.28     2210.43     29.11 o
  11   1  18      313.18      315.51     13.78 o
  13   1  18      555.89      595.96     19.56 o
 -42   2  18        2.86        2.99      9.38 o
 -40   2  18     1873.46     1798.14     77.24 o
 -38   2  18     2237.45     2309.55     41.54 o
 -36   2  18      202.04      181.30     19.69 o
 -34   2  18     3464.18     3568.59     50.93 o
 -32   2  18      837.77      896.32     37.78 o
 -30   2  18       36.54       29.54      5.84 o
 -28   2  18     2167.10     2116.97     38.99 o
 -26   2  18       36.21       29.18      5.36 o
 -24   2  18     1024.37     1044.80     20.27 o
 -22   2  18       44.88       47.72      6.12 o
 -20   2  18     2534.15     2611.33     34.63 o
 -18   2  18      580.40      595.02     19.07 o
 -16   2  18     7869.39     8082.43     62.39 o
 -14   2  18     3347.13     3377.21     36.56 o
 -12   2  18      368.71      365.68     13.21 o
 -10   2  18       69.69       62.42      8.02 o
  -8   2  18      908.97      856.10     19.54 o
  -6   2  18      645.78      663.21     26.75 o
  -4   2  18      884.45      885.35     18.70 o
  -2   2  18     1108.63     1143.42     22.16 o
   0   2  18      216.89      240.84     10.55 o
   2   2  18       89.10       94.93      7.48 o
   4   2  18      712.44      709.61     15.54 o
   6   2  18       24.70       37.02      6.73 o
   8   2  18     1741.37     1791.97     36.20 o
  10   2  18     1062.32     1116.06     23.40 o
  12   2  18      129.97      110.27      9.90 o
 -41   3  18      165.51      176.11     17.09 o
 -39   3  18        1.20       -3.10      6.35 o
 -37   3  18      146.88      124.40     24.03 o
 -35   3  18      142.32      140.59     11.98 o
 -33   3  18     2122.34     2239.42     40.79 o
 -31   3  18        6.93        2.01      4.81 o
 -29   3  18      184.80      182.21     10.17 o
 -27   3  18     4487.12     4568.59     46.36 o
 -25   3  18     1527.16     1546.66     27.24 o
 -23   3  18     1159.00     1153.14     26.76 o
 -21   3  18     2167.08     2237.25     29.18 o
 -19   3  18      632.34      649.04     16.22 o
 -17   3  18      112.32       96.19      7.87 o
 -15   3  18     1376.17     1474.60     24.53 o
 -13   3  18      482.08      512.68     16.19 o
 -11   3  18      239.32      244.29     13.04 o
  -9   3  18      110.34       85.67      8.63 o
  -7   3  18      387.04      392.74     16.46 o
  -5   3  18       23.34       22.58      4.94 o
  -3   3  18      640.17      615.19     13.91 o
  -1   3  18       15.26       14.86      4.66 o
   1   3  18      121.75      119.94      8.33 o
   3   3  18      477.88      495.73     14.52 o
   5   3  18     1368.48     1383.67     25.60 o
   7   3  18      291.94      303.94     14.72 o
   9   3  18      514.40      500.19     18.98 o
  11   3  18      153.81      147.76     11.93 o
 -40   4  18        1.52       12.77      7.46 o
 -38   4  18      754.05      739.80     26.56 o
 -36   4  18      959.54     1022.39     33.14 o
 -34   4  18        0.18       -2.37      4.80 o
 -32   4  18     1052.59     1017.03     25.32 o
 -30   4  18     2920.57     2905.80     51.44 o
 -28   4  18        1.00       -3.91      6.59 o
 -26   4  18      230.55      234.38     15.79 o
 -24   4  18      324.88      312.36     16.64 o
 -22   4  18     1058.55     1155.12     25.48 o
 -20   4  18       23.68       21.60      6.52 o
 -18   4  18      258.23      263.67     11.90 o
 -16   4  18       77.25       76.44      8.28 o
 -14   4  18      609.39      606.07     18.81 o
 -12   4  18     2401.91     2398.16     52.57 o
 -10   4  18     1894.97     1904.49     32.48 o
  -8   4  18      470.50      475.02     14.67 o
  -6   4  18       65.53       56.09      6.63 o
  -4   4  18      144.69      117.93      9.43 o
  -2   4  18        5.37        0.08      4.61 o
   0   4  18      739.38      774.53     23.49 o
   2   4  18     1115.13     1176.92     25.28 o
   4   4  18      752.45      770.22     24.90 o
   6   4  18      334.74      346.69     20.32 o
   8   4  18      737.28      763.28     21.19 o
  10   4  18       69.60       70.16      9.44 o
 -37   5  18       30.02       32.82      8.06 o
 -35   5  18     1435.95     1504.90     32.16 o
 -33   5  18        6.27       -0.03      5.14 o
 -31   5  18      318.76      336.59     21.61 o
 -29   5  18        0.21       -3.27      7.27 o
 -27   5  18        1.53       -2.93      6.98 o
 -25   5  18     2806.67     2755.13     54.00 o
 -23   5  18     2416.39     2410.31     42.54 o
 -21   5  18     1015.38      984.13     31.35 o
 -19   5  18     2533.89     2590.89     39.34 o
 -17   5  18      284.10      274.17     12.62 o
 -15   5  18     1400.29     1410.32     24.87 o
 -13   5  18       75.54       70.46      7.25 o
 -11   5  18      468.50      450.10     15.57 o
  -9   5  18       82.41       75.48      8.42 o
  -7   5  18      133.27      126.51     10.58 o
  -5   5  18      358.32      385.44     17.86 o
  -3   5  18      578.28      551.59     19.37 o
  -1   5  18      298.10      298.35     17.04 o
   1   5  18     2075.74     2116.01     33.93 o
   3   5  18      252.52      235.47     14.06 o
   5   5  18      110.37       99.64     11.87 o
   7   5  18       11.89        5.42      7.76 o
 -34   6  18      481.35      464.19     19.50 o
 -32   6  18      327.22      324.93     21.49 o
 -30   6  18      420.32      458.44     24.33 o
 -28   6  18     1064.65     1053.83     32.55 o
 -26   6  18      190.87      192.36     15.50 o
 -24   6  18      771.05      774.60     25.91 o
 -22   6  18       23.15       28.23      7.68 o
 -20   6  18      113.39      139.43     10.36 o
 -18   6  18      453.10      450.77     13.68 o
 -16   6  18      295.51      269.95     11.75 o
 -14   6  18        1.64        2.70      4.76 o
 -12   6  18     2920.56     3069.45     51.70 o
 -10   6  18     1816.48     1876.62     34.55 o
  -8   6  18      468.57      461.92     18.12 o
  -6   6  18       92.49       76.70      9.56 o
  -4   6  18      341.92      327.12     16.98 o
  -2   6  18       64.56       58.31      9.78 o
   0   6  18      510.77      526.47     28.51 o
   2   6  18      945.49      921.32     23.10 o
   4   6  18      249.00      268.34     20.98 o
 -29   7  18        1.40        8.58     12.33 o
 -27   7  18       55.25       32.13     12.33 o
 -25   7  18       69.98       67.25     12.83 o
 -23   7  18     2252.53     2455.84     40.69 o
 -21   7  18     1650.78     1754.17     29.90 o
 -19   7  18        0.05        3.36      5.39 o
 -17   7  18      298.11      312.84     14.40 o
 -15   7  18      108.50       87.00     14.49 o
 -13   7  18     1274.87     1291.34     27.18 o
 -11   7  18       70.60       80.06      9.76 o
  -9   7  18       20.68        5.14      6.31 o
  -7   7  18        0.06       12.72      6.86 o
  -5   7  18      793.29      813.85     27.22 o
  -3   7  18      262.40      275.73     21.63 o
  -1   7  18      360.66      369.87     21.74 o
   1   7  18       28.53       46.98     10.33 o
 -24   8  18        3.65       -3.27      6.12 o
 -22   8  18        0.57       -1.13      5.60 o
 -20   8  18        9.57        2.81      6.28 o
 -18   8  18        3.16       13.41      6.75 o
 -16   8  18      114.24       78.55      9.85 o
 -14   8  18       69.58       53.43      9.50 o
 -12   8  18      130.19      147.06     12.89 o
 -10   8  18      835.81      846.91     25.13 o
  -8   8  18      243.26      264.80     18.27 o
  -6   8  18       46.47       54.19     14.78 o
 -41   1  19      196.51      162.65     21.05 o
 -39   1  19       23.63       15.33      9.19 o
 -37   1  19      718.88      685.26     30.74 o
 -35   1  19      182.38      157.79     31.88 o
 -33   1  19     2324.23     2437.66     62.60 o
 -31   1  19       32.42       31.61      8.92 o
 -29   1  19      820.38      891.70     23.26 o
 -27   1  19      379.59      360.79     25.40 o
 -25   1  19      618.81      562.53     24.17 o
 -23   1  19      613.23      638.23     19.56 o
 -21   1  19     2594.07     2619.65     35.80 o
 -19   1  19      146.99      147.92      8.57 o
 -17   1  19      428.19      440.69     13.50 o
 -15   1  19      813.71      806.56     18.95 o
 -13   1  19     2163.72     2213.04     33.17 o
 -11   1  19      412.44      408.74     14.39 o
  -9   1  19        0.45       -3.63      3.63 o
  -7   1  19      999.71     1072.20     19.68 o
  -5   1  19      999.72     1036.82     20.26 o
  -3   1  19       87.20       81.93      7.42 o
  -1   1  19      165.88      168.75      9.79 o
   1   1  19     1274.42     1316.08     23.31 o
   3   1  19       84.47       78.58      7.83 o
   5   1  19       32.20       23.48      6.16 o
   7   1  19        7.08       11.01      6.00 o
   9   1  19      454.06      459.01     17.90 o
  11   1  19      785.78      873.21     23.47 o
 -42   2  19        0.45        9.00      9.31 o
 -40   2  19      280.77      248.48     22.99 o
 -38   2  19      438.41      499.78     26.58 o
 -36   2  19      124.12      102.40     14.21 o
 -34   2  19      139.22      161.66     28.61 o
 -32   2  19       43.73       28.66      8.60 o
 -30   2  19       70.90       53.50      7.00 o
 -28   2  19     1764.16     1844.51     33.13 o
 -26   2  19       19.56       15.95      5.09 o
 -24   2  19      442.18      409.08     20.58 o
 -22   2  19     3795.97     3993.05     44.61 o
 -20   2  19     1572.21     1540.41     24.17 o
 -18   2  19      657.15      683.59     17.76 o
 -16   2  19      769.58      780.62     16.06 o
 -14   2  19     1054.32     1033.63     22.45 o
 -12   2  19        0.00       -0.69      4.53 o
 -10   2  19     1063.14     1027.23     21.41 o
  -8   2  19     2431.03     2494.49     35.29 o
  -6   2  19        7.15        5.64      4.54 o
  -4   2  19       10.71        8.18      4.96 o
  -2   2  19     2246.49     2328.54     33.01 o
   0   2  19      400.85      416.47     12.89 o
   2   2  19     2379.11     2522.92     31.05 o
   4   2  19       22.28       12.89      5.68 o
   6   2  19       32.86       40.96      7.46 o
   8   2  19       65.85       70.48      9.68 o
  10   2  19       48.64       41.87      7.66 o
 -39   3  19     1039.95     1091.99     30.02 o
 -37   3  19        0.27        6.95      7.01 o
 -35   3  19      774.58      804.31     23.99 o
 -33   3  19     1471.96     1506.10     31.20 o
 -31   3  19      963.08      944.10     23.57 o
 -29   3  19      315.07      310.07     20.08 o
 -27   3  19     1790.84     1844.66     32.83 o
 -25   3  19       14.71       14.99      5.00 o
 -23   3  19       68.36       61.08      5.84 o
 -21   3  19      148.64      152.72      8.94 o
 -19   3  19     3842.65     3898.26     43.54 o
 -17   3  19      976.64      986.10     21.36 o
 -15   3  19      273.40      271.14     12.91 o
 -13   3  19      311.96      305.96     14.62 o
 -11   3  19     1284.00     1214.55     29.93 o
  -9   3  19       11.59       15.11      5.87 o
  -7   3  19      227.79      230.85     14.01 o
  -5   3  19       17.72       22.82      6.33 o
  -3   3  19      207.38      207.43     10.75 o
  -1   3  19      378.47      372.23     14.27 o
   1   3  19     2036.43     2101.26     27.50 o
   3   3  19     2792.32     2919.26     32.98 o
   5   3  19      177.57      188.86     13.08 o
   7   3  19      393.16      397.28     15.28 o
   9   3  19     1938.96     2018.34     34.93 o
 -38   4  19       47.54       28.67      8.33 o
 -36   4  19      204.05      224.01     16.25 o
 -34   4  19      384.45      397.49     18.24 o
 -32   4  19       16.55       12.91      5.13 o
 -30   4  19     2106.13     2153.06     41.91 o
 -28   4  19       39.81       26.81      8.42 o
 -26   4  19       19.37       22.91      8.39 o
 -24   4  19      621.15      618.12     31.81 o
 -22   4  19     1045.58     1032.52     19.33 o
 -20   4  19     1165.90     1211.02     22.00 o
 -18   4  19      108.54      109.31      9.72 o
 -16   4  19     3727.94     3860.14     50.80 o
 -14   4  19      488.35      518.38     22.13 o
 -12   4  19      860.12      874.46     22.00 o
 -10   4  19     1211.54     1256.41     26.91 o
  -8   4  19      351.78      364.90     19.53 o
  -6   4  19     1773.68     1741.85     35.09 o
  -4   4  19      837.22      826.69     18.54 o
  -2   4  19      307.74      284.40     10.85 o
   0   4  19       46.29       41.96      6.69 o
   2   4  19      270.28      300.55     14.48 o
   4   4  19      876.32      893.48     26.02 o
   6   4  19       27.09       29.92      7.20 o
 -37   5  19       51.69       58.54     23.04 o
 -35   5  19      180.88      172.02     12.57 o
 -33   5  19      469.22      462.65     25.44 o
 -31   5  19      433.28      430.32     25.10 o
 -29   5  19      133.12      127.41     15.79 o
 -27   5  19      337.88      334.54     22.03 o
 -25   5  19       66.97       79.26     12.16 o
 -23   5  19        8.55        1.32      6.83 o
 -21   5  19      452.43      419.37     14.54 o
 -19   5  19      113.05       97.28      9.79 o
 -17   5  19      411.44      416.14     16.18 o
 -15   5  19      109.08      118.42      9.43 o
 -13   5  19      569.30      557.89     19.00 o
 -11   5  19      398.44      411.73     17.51 o
  -9   5  19      102.13       83.24     11.54 o
  -7   5  19        5.03        3.54      5.67 o
  -5   5  19      181.71      130.70     12.44 o
  -3   5  19       79.55       65.52      9.13 o
  -1   5  19     1013.34      983.90     38.01 o
   1   5  19     1452.52     1459.11     32.27 o
   3   5  19      322.58      328.54     18.35 o
   5   5  19      100.46       88.68      9.87 o
 -32   6  19       13.07       -1.72      9.20 o
 -30   6  19      237.96      216.73     21.24 o
 -28   6  19      338.41      311.68     30.01 o
 -26   6  19      528.92      571.99     29.08 o
 -24   6  19      150.80      161.22     15.71 o
 -22   6  19        9.00        8.03      5.14 o
 -20   6  19       28.07       21.59      5.83 o
 -18   6  19      104.20      119.08      9.52 o
 -16   6  19      205.86      202.45     12.02 o
 -14   6  19       23.07       18.37      5.49 o
 -12   6  19        0.09        2.31      5.33 o
 -10   6  19      471.78      457.33     17.60 o
  -8   6  19      913.39      881.52     31.28 o
  -6   6  19       30.87       31.34      7.59 o
  -4   6  19      566.52      555.93     21.37 o
  -2   6  19      155.69      159.59     13.87 o
   0   6  19      175.98      133.67     13.22 o
   2   6  19       23.61       27.41     12.38 o
 -27   7  19      593.79      588.57     30.77 o
 -25   7  19       69.36       74.14     14.11 o
 -23   7  19        0.60        6.02      6.11 o
 -21   7  19       85.41       79.35     15.99 o
 -19   7  19        2.01       -5.81      5.81 o
 -17   7  19       24.72       31.42      7.13 o
 -15   7  19       36.07       26.94      7.58 o
 -13   7  19      205.11      185.16     23.84 o
 -11   7  19       70.70       84.74     10.20 o
  -9   7  19      133.82       96.14     11.03 o
  -7   7  19       39.83       40.78      8.34 o
  -5   7  19       23.57       25.23      8.14 o
  -3   7  19      564.43      580.88     26.24 o
 -40   0  20       68.97       63.62     19.15 o
 -38   0  20      108.00       77.20     19.55 o
 -36   0  20     1064.58     1018.15     53.02 o
 -34   0  20      257.69      280.20     32.15 o
 -32   0  20     1860.88     1844.49     78.71 o
 -30   0  20      507.44      542.96     78.53 o
 -28   0  20     1100.65     1052.99     59.61 o
 -26   0  20     1781.51     1888.25     73.06 o
 -24   0  20      271.77      267.46     21.71 o
 -22   0  20      103.99      124.41     14.00 o
 -20   0  20      996.35     1005.13     34.67 o
 -18   0  20      294.39      285.92     28.51 o
 -16   0  20     3690.55     3575.06     71.10 o
 -14   0  20     5061.55     5133.00     89.99 o
 -12   0  20     4034.68     4013.98     59.69 o
 -10   0  20       21.81       27.10      8.38 o
  -8   0  20      393.59      446.77     21.92 o
  -6   0  20      118.20      145.03     11.77 o
  -4   0  20     3372.42     3539.89     52.28 o
  -2   0  20     1037.40     1101.70     29.03 o
   0   0  20     3316.91     3470.32     56.08 o
   2   0  20     4595.34     4867.98     70.78 o
   4   0  20       40.76       38.52     10.51 o
   6   0  20       42.96       38.79      9.56 o
   8   0  20     1665.32     1652.29     43.91 o
 -41   1  20       32.93       29.83     14.96 o
 -39   1  20      443.36      428.29     27.23 o
 -37   1  20     1282.85     1223.91     41.26 o
 -35   1  20       11.92       16.07      8.62 o
 -33   1  20     1374.79     1499.22     39.17 o
 -31   1  20      154.67      139.34     14.68 o
 -29   1  20      163.77      173.32     14.30 o
 -27   1  20      427.39      393.82     22.99 o
 -25   1  20     2119.38     2071.38     41.92 o
 -23   1  20     4782.51     4839.65     58.64 o
 -21   1  20     1041.01     1084.11     23.16 o
 -19   1  20      479.57      471.60     13.20 o
 -17   1  20       91.50       88.92      8.89 o
 -15   1  20      230.51      233.05     14.82 o
 -13   1  20        9.95        4.83      5.24 o
 -11   1  20      497.18      505.21     17.58 o
  -9   1  20      308.86      305.77     10.97 o
  -7   1  20      486.02      466.04     14.07 o
  -5   1  20     2594.62     2589.22     33.76 o
  -3   1  20     5297.60     5301.60     56.03 o
  -1   1  20      911.04      911.67     18.68 o
   1   1  20        0.75        4.68      5.40 o
   3   1  20      374.78      376.19     22.58 o
   5   1  20      747.05      746.72     19.89 o
   7   1  20      325.51      323.91     16.61 o
 -40   2  20      114.35       99.94     16.01 o
 -38   2  20       20.93       15.52      9.43 o
 -36   2  20        1.99        8.59      7.56 o
 -34   2  20     2027.50     2139.63     47.65 o
 -32   2  20       73.82       67.46     10.80 o
 -30   2  20       22.88       20.62      7.65 o
 -28   2  20       98.10       91.50     14.58 o
 -26   2  20      263.21      235.81     11.30 o
 -24   2  20      293.16      307.65     13.50 o
 -22   2  20      137.66      129.55      9.36 o
 -20   2  20       12.00       14.97      5.05 o
 -18   2  20      689.58      651.40     17.58 o
 -16   2  20     2501.86     2521.15     36.78 o
 -14   2  20     2975.08     2935.23     36.00 o
 -12   2  20     1097.94     1072.62     24.98 o
 -10   2  20      856.03      813.66     21.26 o
  -8   2  20       52.92       55.92      7.74 o
  -6   2  20     2388.57     2417.80     31.37 o
  -4   2  20      996.45     1010.70     28.57 o
  -2   2  20       12.75       10.31      5.55 o
   0   2  20     1584.82     1578.50     28.00 o
   2   2  20      743.32      789.13     17.11 o
   4   2  20      717.18      736.34     19.92 o
   6   2  20     1064.30     1059.00     24.47 o
 -39   3  20      116.97      107.15     15.37 o
 -37   3  20       30.85       24.13      7.45 o
 -35   3  20        4.15       -3.67      5.58 o
 -33   3  20      465.03      486.55     23.52 o
 -31   3  20      186.65      178.93     19.86 o
 -29   3  20        6.13       -1.66      6.77 o
 -27   3  20     1621.85     1649.75     34.51 o
 -25   3  20      600.46      614.88     17.48 o
 -23   3  20       76.22       62.17      8.08 o
 -21   3  20     2687.04     2771.22     34.06 o
 -19   3  20      158.69      150.92      9.85 o
 -17   3  20      105.71       95.13     11.11 o
 -15   3  20      204.52      210.08     11.80 o
 -13   3  20      965.63     1048.85     22.35 o
 -11   3  20        1.45        5.49      4.94 o
  -9   3  20      265.07      257.06     13.90 o
  -7   3  20     2067.18     2079.41     41.02 o
  -5   3  20     1734.27     1636.73     30.90 o
  -3   3  20        0.98        4.70      4.60 o
  -1   3  20      440.62      404.73     14.93 o
   1   3  20       48.08       49.47      8.21 o
   3   3  20       24.59       22.27      7.35 o
   5   3  20       23.83       18.53      7.19 o
 -36   4  20      215.86      197.75     22.61 o
 -34   4  20      235.68      237.93     14.73 o
 -32   4  20       25.03       22.92     11.78 o
 -30   4  20       50.78       52.49     12.25 o
 -28   4  20       10.72       14.93      6.88 o
 -26   4  20     1410.42     1424.05     36.29 o
 -24   4  20      349.37      376.12     18.77 o
 -22   4  20      506.10      520.74     15.82 o
 -20   4  20     1621.49     1688.36     28.33 o
 -18   4  20      481.28      429.71     22.62 o
 -16   4  20      724.23      692.29     43.28 o
 -14   4  20      322.08      312.97     16.10 o
 -12   4  20      375.94      391.90     18.22 o
 -10   4  20       94.95       59.51      8.36 o
  -8   4  20       73.11       59.48      8.17 o
  -6   4  20     1716.98     1753.73     31.30 o
  -4   4  20      728.45      707.76     22.31 o
  -2   4  20      892.29      892.94     24.80 o
   0   4  20       81.82       93.13      9.64 o
   2   4  20      481.38      476.91     21.13 o
   4   4  20      103.59       99.22      9.57 o
 -35   5  20       43.53       36.06     20.16 o
 -33   5  20      338.01      361.73     21.74 o
 -31   5  20     1321.11     1345.06     44.61 o
 -29   5  20       52.71       36.34     10.93 o
 -27   5  20      236.71      268.04     23.80 o
 -25   5  20      363.05      384.54     54.98 o
 -23   5  20      279.28      299.24     19.00 o
 -21   5  20      886.16      979.91     21.63 o
 -19   5  20     1399.05     1422.86     27.40 o
 -17   5  20      135.19      137.32     10.94 o
 -15   5  20      127.03      125.60     12.24 o
 -13   5  20      256.34      242.14     14.24 o
 -11   5  20      864.46      911.36     23.74 o
  -9   5  20      911.05      842.78     23.28 o
  -7   5  20      158.18      147.10     12.95 o
  -5   5  20       18.80       15.89      7.46 o
  -3   5  20       27.96       18.63      7.12 o
  -1   5  20      313.03      325.35     23.38 o
   1   5  20        6.66        6.86      7.00 o
 -30   6  20      143.03      111.19     16.31 o
 -28   6  20      982.42     1090.60     38.60 o
 -26   6  20      486.07      497.35     37.22 o
 -24   6  20      128.37       97.71     13.18 o
 -22   6  20      421.23      402.92     15.81 o
 -20   6  20     1047.37     1063.82     23.29 o
 -18   6  20     1144.79     1161.11     26.91 o
 -16   6  20       53.10       45.28      8.08 o
 -14   6  20       51.78       58.97      9.64 o
 -12   6  20        2.63       -0.37      6.41 o
 -10   6  20      251.19      280.76     14.69 o
  -8   6  20     1499.17     1488.46     42.54 o
  -6   6  20       11.57       11.45      6.98 o
  -4   6  20       40.22       34.04     10.11 o
  -2   6  20      570.57      565.13     30.10 o
 -23   7  20      274.37      287.83     16.73 o
 -21   7  20      810.89      872.14     36.31 o
 -19   7  20        5.18        7.46      6.74 o
 -17   7  20       84.67       84.86     10.71 o
 -15   7  20       65.48       52.23      9.57 o
 -13   7  20      317.72      342.27     16.68 o
 -11   7  20       10.81        7.57      6.72 o
  -9   7  20      433.25      456.48     25.99 o
 -39   1  21        0.16        5.06      9.97 o
 -37   1  21      157.08      141.41     30.95 o
 -35   1  21      635.52      579.34     28.25 o
 -33   1  21     1223.48     1206.70     35.44 o
 -31   1  21        0.20        9.64      7.07 o
 -29   1  21       56.58       47.17     12.62 o
 -27   1  21     1710.27     1715.25     48.99 o
 -25   1  21       20.28        9.74      8.99 o
 -23   1  21      130.20      140.97     11.10 o
 -21   1  21      203.16      188.99     12.75 o
 -19   1  21      501.12      510.19     18.75 o
 -17   1  21        0.58        2.62      4.49 o
 -15   1  21      735.61      727.02     20.83 o
 -13   1  21      810.06      827.57     21.12 o
 -11   1  21        0.00        4.29      5.54 o
  -9   1  21       18.83       21.72     10.13 o
  -7   1  21      936.87      942.58     18.77 o
  -5   1  21      205.00      215.71     11.55 o
  -3   1  21      539.13      553.83     17.20 o
  -1   1  21        1.61        4.71      5.69 o
   1   1  21      119.76      120.30      9.90 o
   3   1  21       12.12       11.24      6.46 o
   5   1  21      200.66      197.70     20.60 o
 -38   2  21     1262.15     1331.76     43.39 o
 -36   2  21        0.62        8.83      8.51 o
 -34   2  21       11.18        6.33      7.35 o
 -32   2  21      308.26      303.67     18.94 o
 -30   2  21      770.67      776.61     26.93 o
 -28   2  21       71.80       58.66     13.56 o
 -26   2  21      150.47      174.33     17.30 o
 -24   2  21      810.87      904.81     19.97 o
 -22   2  21      105.92      121.74      9.80 o
 -20   2  21     1142.75     1125.69     23.87 o
 -18   2  21      710.73      705.89     19.28 o
 -16   2  21       61.27       73.06      8.45 o
 -14   2  21        0.01        8.55      7.84 o
 -12   2  21      521.63      514.83     20.72 o
 -10   2  21      167.84      190.81     11.90 o
  -8   2  21       12.32       12.80      6.08 o
  -6   2  21      505.56      472.65     18.03 o
  -4   2  21     2185.31     2283.89     32.27 o
  -2   2  21      280.92      303.77     15.02 o
   0   2  21      507.73      520.51     20.41 o
   2   2  21       22.99       28.75      7.11 o
   4   2  21      189.43      199.37     13.57 o
 -37   3  21     1340.85     1336.44     41.07 o
 -35   3  21        5.25        4.76      7.95 o
 -33   3  21       53.36       41.38     15.71 o
 -31   3  21     1164.88     1198.64     27.78 o
 -29   3  21     1259.11     1205.88     35.54 o
 -27   3  21      101.00       74.61     11.86 o
 -25   3  21      615.93      677.34     20.26 o
 -23   3  21       13.62        1.59      4.98 o
 -21   3  21     1092.58     1190.71     26.57 o
 -19   3  21       95.00       87.58     10.31 o
 -17   3  21       11.26        5.86      5.28 o
 -15   3  21       96.41       98.73      8.79 o
 -13   3  21       96.01      100.89     12.17 o
 -11   3  21      204.03      206.22     12.60 o
  -9   3  21     2010.74     1964.04     33.23 o
  -7   3  21      748.62      745.46     21.44 o
  -5   3  21        2.41        3.28      6.47 o
  -3   3  21       34.31       27.86      7.29 o
  -1   3  21      699.49      682.56     18.82 o
   1   3  21       40.37       56.25      8.48 o
   3   3  21       19.55       19.80      9.07 o
 -34   4  21      223.63      236.23     23.23 o
 -32   4  21      270.68      305.09     53.47 o
 -30   4  21      233.24      206.56     22.43 o
 -28   4  21       70.70       44.47     13.31 o
 -26   4  21      750.23      759.89     26.64 o
 -24   4  21        0.72        4.15      4.62 o
 -22   4  21      679.69      671.44     18.49 o
 -20   4  21      844.83      869.20     20.61 o
 -18   4  21      494.59      504.59     18.34 o
 -16   4  21      629.38      640.97     21.16 o
 -14   4  21      518.36      539.32     20.59 o
 -12   4  21      577.26      577.32     20.10 o
 -10   4  21      654.43      663.10     22.57 o
  -8   4  21      608.19      614.65     19.37 o
  -6   4  21     1778.77     1800.09     32.42 o
  -4   4  21      388.00      404.68     20.81 o
  -2   4  21      122.91      128.94     13.23 o
   0   4  21       34.33       38.86      9.45 o
 -31   5  21      575.30      563.54     24.11 o
 -29   5  21     1511.90     1540.21     56.69 o
 -27   5  21     1098.98      989.29     50.06 o
 -25   5  21       72.39       90.23     14.03 o
 -23   5  21      343.33      359.78     20.62 o
 -21   5  21       12.21       17.05      6.17 o
 -19   5  21       14.14        3.32      5.98 o
 -17   5  21       16.49       11.74      8.18 o
 -15   5  21        6.04        2.17      7.03 o
 -13   5  21       53.55       67.25     10.17 o
 -11   5  21      940.48      930.63     27.33 o
  -9   5  21     1213.64     1248.53     32.49 o
  -7   5  21      160.83      137.63     13.84 o
  -5   5  21       19.91       14.43      8.19 o
  -3   5  21       62.51       36.55     10.08 o
 -26   6  21      416.80      410.46     30.69 o
 -24   6  21       44.77       35.29     16.03 o
 -22   6  21      177.27      159.24     13.42 o
 -20   6  21     1586.46     1660.61     32.37 o
 -18   6  21      385.52      349.12     24.41 o
 -16   6  21       56.89       47.62      9.24 o
 -14   6  21       20.05       17.90      7.20 o
 -12   6  21      125.24      106.58     12.26 o
 -10   6  21       20.13       17.87      7.83 o
  -8   6  21       17.94       15.62      8.11 o
 -38   0  22     1199.21     1200.87     60.23 o
 -36   0  22        0.12       14.55     13.55 o
 -34   0  22      241.63      232.16     30.00 o
 -32   0  22      434.13      456.39     36.48 o
 -30   0  22       96.56       83.76     16.40 o
 -28   0  22      339.42      310.83     50.96 o
 -26   0  22      263.76      205.16     43.30 o
 -24   0  22     5001.87     5187.50     90.97 o
 -22   0  22     1396.05     1439.97     50.12 o
 -20   0  22       84.22       73.21     14.22 o
 -18   0  22      694.22      720.61     33.38 o
 -16   0  22      384.25      458.21     28.13 o
 -14   0  22       18.47       31.45     11.79 o
 -12   0  22     1793.18     1736.40     53.05 o
 -10   0  22     2428.90     2452.06     47.22 o
  -8   0  22      180.10      193.62     21.85 o
  -6   0  22       46.53       39.84     10.86 o
  -4   0  22     2590.25     2591.86     61.03 o
  -2   0  22      642.23      613.89     21.98 o
   0   0  22      331.39      316.21     19.42 o
 -37   1  22     2107.82     2101.23     56.65 o
 -35   1  22     2489.58     2560.16     80.74 o
 -33   1  22      974.72      929.48     44.22 o
 -31   1  22      513.42      463.31     22.90 o
 -29   1  22      639.74      640.23     37.77 o
 -27   1  22       34.34       29.52     17.36 o
 -25   1  22        6.02       -2.67      7.11 o
 -23   1  22      231.67      207.12     14.32 o
 -21   1  22       99.36       85.01     11.03 o
 -19   1  22       97.15       84.89     10.59 o
 -17   1  22      471.46      508.38     24.56 o
 -15   1  22     2012.18     2040.55     33.03 o
 -13   1  22     2043.01     2029.36     34.19 o
 -11   1  22     1289.55     1301.85     34.32 o
  -9   1  22      777.36      800.69     22.89 o
  -7   1  22       49.89       42.05      5.96 o
  -5   1  22      373.05      363.44     14.64 o
  -3   1  22      608.05      629.85     20.02 o
  -1   1  22      608.87      615.61     23.60 o
   1   1  22      863.25      873.88     24.15 o
 -36   2  22      700.79      729.29     32.72 o
 -34   2  22      163.59      206.06     28.08 o
 -32   2  22        1.66       -4.81      7.01 o
 -30   2  22       31.89       39.41     16.85 o
 -28   2  22       72.98       62.98     14.19 o
 -26   2  22     3221.16     3282.88     56.64 o
 -24   2  22      479.81      416.42     22.25 o
 -22   2  22      500.39      536.77     17.33 o
 -20   2  22     1891.00     2029.97     35.84 o
 -18   2  22        4.36        3.84      5.53 o
 -16   2  22       13.30        8.83      5.84 o
 -14   2  22     1253.09     1210.42     26.91 o
 -12   2  22      762.03      765.31     32.04 o
 -10   2  22      824.44      903.93     21.05 o
  -8   2  22      351.80      327.22     16.38 o
  -6   2  22      616.05      613.03     21.57 o
  -4   2  22       76.83       60.83      8.65 o
  -2   2  22      890.47      851.98     22.63 o
   0   2  22      983.90     1021.87     25.39 o
 -35   3  22      188.57      144.16     15.58 o
 -33   3  22     1743.61     1826.64     74.05 o
 -31   3  22     1272.50     1361.38     51.21 o
 -29   3  22      450.88      444.48     23.95 o
 -27   3  22      109.55      114.98     10.59 o
 -25   3  22      116.00      134.60     16.26 o
 -23   3  22       66.82       71.01      8.65 o
 -21   3  22      146.91      134.95     11.69 o
 -19   3  22      385.96      408.38     23.65 o
 -17   3  22        0.95        4.83      5.98 o
 -15   3  22      144.24      134.95      9.91 o
 -13   3  22     2206.05     2335.74     40.33 o
 -11   3  22      918.12      934.51     24.85 o
  -9   3  22        0.75        3.35      6.21 o
  -7   3  22     1219.44     1235.82     30.19 o
  -5   3  22      573.91      586.10     23.47 o
  -3   3  22      499.41      512.77     21.71 o
  -1   3  22      891.81      894.95     27.08 o
 -32   4  22      101.82       81.16     14.53 o
 -30   4  22      519.44      506.13     29.88 o
 -28   4  22      570.85      536.78     31.97 o
 -26   4  22       36.23       25.63      7.05 o
 -24   4  22      961.76      947.19     24.35 o
 -22   4  22      784.52      824.94     19.63 o
 -20   4  22       43.73       40.16      7.36 o
 -18   4  22     1130.95     1099.53     27.40 o
 -16   4  22      666.94      684.41     26.52 o
 -14   4  22       34.68       28.25      9.52 o
 -12   4  22      703.50      721.51     23.08 o
 -10   4  22        3.52        5.82      6.70 o
  -8   4  22      275.49      268.41     17.53 o
  -6   4  22        0.27       -1.12      6.11 o
  -4   4  22        0.90       -1.18      7.11 o
 -29   5  22     1231.14     1321.93     77.82 o
 -27   5  22       12.46        9.62      9.53 o
 -25   5  22        2.47       -7.73      7.73 o
 -23   5  22       23.33       25.93      6.68 o
 -21   5  22      130.41      139.06     12.35 o
 -19   5  22       37.50       36.76      8.56 o
 -17   5  22      201.54      216.58     15.31 o
 -15   5  22       65.94       62.45     10.76 o
 -13   5  22      237.79      260.54     20.43 o
 -11   5  22      193.77      195.14     15.71 o
  -9   5  22     1812.89     1865.11     40.72 o
 -35   1  23      515.72      546.66     44.54 o
 -33   1  23      136.58      126.11     16.81 o
 -31   1  23      618.20      698.58     30.80 o
 -29   1  23      564.36      559.28     42.67 o
 -25   1  23      550.44      600.75     38.62 o
 -23   1  23      439.16      428.71     23.63 o
 -21   1  23      162.25      176.79     15.93 o
 -19   1  23     1392.95     1512.04     49.48 o
 -17   1  23        4.27       16.79     13.22 o
 -15   1  23      340.89      367.52     23.49 o
 -13   1  23       70.77       67.03      9.70 o
 -11   1  23       26.72       17.25      9.62 o
  -9   1  23        0.93       11.97      7.61 o
  -7   1  23       48.32       27.74      8.71 o
  -5   1  23        0.48        8.03      6.10 o
  -3   1  23        0.58        9.97      6.80 o
 -34   2  23      141.56      128.87     16.30 o
 -32   2  23       52.28       58.21     12.06 o
 -30   2  23      238.92      209.69     33.30 o
 -28   2  23       40.74       19.12      9.35 o
 -26   2  23       84.31       64.35     12.11 o
 -24   2  23        0.01        5.81      8.41 o
 -22   2  23       43.49       55.78     12.14 o
 -20   2  23       57.24       65.28      8.76 o
 -18   2  23       45.34       30.27      7.26 o
 -16   2  23      353.79      327.78     18.08 o
 -14   2  23      646.43      651.75     24.39 o
 -12   2  23        1.94       -4.97      6.66 o
 -10   2  23        3.93        4.32      6.77 o
  -8   2  23      133.07      114.30     10.84 o
  -6   2  23      235.51      222.21     15.02 o
  -4   2  23        4.52       -7.74      8.95 o
 -31   3  23      461.39      491.20     34.15 o
 -29   3  23     1179.82     1238.04     69.51 o
 -27   3  23      363.97      364.89     22.62 o
 -25   3  23        0.97       -2.33      6.15 o
 -23   3  23      222.43      226.97     14.45 o
 -21   3  23      790.75      781.99     26.42 o
 -19   3  23      647.79      669.33     25.70 o
 -17   3  23      621.64      630.35     30.76 o
 -15   3  23        0.34       -6.16      6.16 o
 -13   3  23      760.97      748.43     20.94 o
 -11   3  23        0.40       -5.85      5.85 o
  -9   3  23       70.68       50.61      8.86 o
  -7   3  23       82.69       87.88     10.98 o
 -28   4  23      528.43      511.99     31.78 o
 -26   4  23       11.99       21.16      9.93 o
 -24   4  23      147.21      138.52     11.97 o
 -22   4  23       55.86       43.09      8.14 o
 -20   4  23       43.36       31.69      8.11 o
 -18   4  23      310.81      288.93     17.94 o
 -16   4  23     1139.29     1205.12     29.61 o
 -14   4  23      269.49      292.79     18.24 o
 -12   4  23      255.87      240.96     17.06 o
 -10   4  23      219.74      221.00     19.53 o
 -19   5  23      185.30      201.11     37.15 o
 -32   0  24      223.42      318.05     35.16 o
 -30   0  24      273.64      260.92     33.36 o
 -24   0  24      110.51       95.31     18.37 o
 -22   0  24     1827.39     1980.59     64.26 o
 -20   0  24     3403.22     3501.84     89.64 o
 -18   0  24      706.18      758.50     54.11 o
 -16   0  24     1367.43     1471.53     57.48 o
 -14   0  24      196.89      135.94     22.14 o
 -12   0  24      556.11      513.07     36.93 o
 -10   0  24        8.50       19.58     16.07 o
  -8   0  24       70.12       58.90     10.84 o
 -31   1  24     1277.26     1269.64     42.92 o
 -29   1  24      470.49      502.44     42.34 o
 -25   1  24       39.83       35.49     15.37 o
 -23   1  24      334.92      306.97     21.38 o
 -21   1  24       43.36       44.83     10.60 o
 -19   1  24      733.41      801.51     46.19 o
 -17   1  24      359.98      399.30     24.72 o
 -15   1  24      698.11      658.85     29.15 o
 -13   1  24     1286.66     1303.32     36.13 o
 -11   1  24     1355.71     1355.04     31.98 o
  -9   1  24      992.15      966.94     28.90 o
 -30   2  24       20.80       19.63     13.49 o
 -28   2  24       46.99       53.54     12.89 o
 -26   2  24      122.15      129.93     25.49 o
 -24   2  24     1143.29     1167.55     39.60 o
 -22   2  24      672.98      734.20     37.14 o
 -20   2  24     1216.52     1204.79     43.96 o
 -18   2  24     1879.72     1992.36     36.26 o
 -16   2  24       34.82       35.28      8.29 o
 -14   2  24      878.27      923.60     28.89 o
 -12   2  24      164.12      153.53     18.78 o
 -10   2  24       15.05       16.77      7.92 o
 -27   3  24      444.21      462.67     50.64 o
 -25   3  24       17.39       17.45      8.87 o
 -23   3  24        9.90       14.88      6.51 o
 -21   3  24      131.47      153.26     13.76 o
 -19   3  24      158.37      159.79     21.52 o
 -17   3  24       90.36       77.30     16.60 o
 -15   3  24       60.47       71.10     10.64 o
 -21   1  25      412.42      445.61     62.12 o
 
